# Supplementary material for: Nonlinear dimensionality reduction and Bayesian optimization for accelerating design of materials
Source: Sci Rep. 2026 May 9;16:21226. doi: 10.1038/s41598-026-51517-8 (PMC13346991; doi:10.1038/s41598-026-51517-8)
Supplement: Supplementary file 1 — Supplementary Information. [file 41598_2026_51517_MOESM1_ESM.zip]

Archive with 153 entries (99 files):
- SI_folder_DR_v1/
- SI_folder_DR_v1/.git/
- SI_folder_DR_v1/.git/COMMIT_EDITMSG
- SI_folder_DR_v1/.git/config
- SI_folder_DR_v1/.git/description
- SI_folder_DR_v1/.git/FETCH_HEAD
- SI_folder_DR_v1/.git/HEAD
- SI_folder_DR_v1/.git/hooks/
- SI_folder_DR_v1/.git/hooks/applypatch-msg.sample
- SI_folder_DR_v1/.git/hooks/commit-msg.sample
- SI_folder_DR_v1/.git/hooks/fsmonitor-watchman.sample
- SI_folder_DR_v1/.git/hooks/post-update.sample
- SI_folder_DR_v1/.git/hooks/pre-applypatch.sample
- SI_folder_DR_v1/.git/hooks/pre-commit.sample
- SI_folder_DR_v1/.git/hooks/pre-merge-commit.sample
- SI_folder_DR_v1/.git/hooks/pre-push.sample
- SI_folder_DR_v1/.git/hooks/pre-rebase.sample
- SI_folder_DR_v1/.git/hooks/pre-receive.sample
- SI_folder_DR_v1/.git/hooks/prepare-commit-msg.sample
- SI_folder_DR_v1/.git/hooks/push-to-checkout.sample
- SI_folder_DR_v1/.git/hooks/sendemail-validate.sample
- SI_folder_DR_v1/.git/hooks/update.sample
- SI_folder_DR_v1/.git/index
- SI_folder_DR_v1/.git/info/
- SI_folder_DR_v1/.git/info/exclude
- SI_folder_DR_v1/.git/logs/
- SI_folder_DR_v1/.git/logs/HEAD
- SI_folder_DR_v1/.git/logs/refs/
- SI_folder_DR_v1/.git/logs/refs/heads/
- SI_folder_DR_v1/.git/logs/refs/heads/main
- SI_folder_DR_v1/.git/logs/refs/remotes/
- SI_folder_DR_v1/.git/logs/refs/remotes/origin/
- SI_folder_DR_v1/.git/logs/refs/remotes/origin/main
- SI_folder_DR_v1/.git/objects/
- SI_folder_DR_v1/.git/objects/03/
- SI_folder_DR_v1/.git/objects/03/3afbfcd2c16f909ccc867b8b3d63b38c7afd3b
- SI_folder_DR_v1/.git/objects/1a/
- SI_folder_DR_v1/.git/objects/1a/be741481539840df2b52ede4ea005227e3e6a9
- SI_folder_DR_v1/.git/objects/1e/
- SI_folder_DR_v1/.git/objects/1e/54fd4d0fc5c08541ce3a2d00026029ebf43082
- SI_folder_DR_v1/.git/objects/23/
- SI_folder_DR_v1/.git/objects/23/fc3c7271d2d8608d862d9610d76cfc4a1e0db6
- SI_folder_DR_v1/.git/objects/38/
- SI_folder_DR_v1/.git/objects/38/9f561788e7a007a950e6de437656f1d098535a
- SI_folder_DR_v1/.git/objects/42/
- SI_folder_DR_v1/.git/objects/42/77118f842a15f8372b6c60771130929b0a55cc
- SI_folder_DR_v1/.git/objects/48/
- SI_folder_DR_v1/.git/objects/48/d670b5fac8c65554b64bb2436efb8dc1ea91c2
- SI_folder_DR_v1/.git/objects/53/
- SI_folder_DR_v1/.git/objects/53/a2560c2b9cba85872734928870412fd4997f27
- SI_folder_DR_v1/.git/objects/61/
- SI_folder_DR_v1/.git/objects/61/f998e1d16972ac8ab3fd7886c250ea46f104ea
- SI_folder_DR_v1/.git/objects/85/
- SI_folder_DR_v1/.git/objects/85/a4fd9beadae1ceef4e03ba5f3d2c5bd352ec2a
- SI_folder_DR_v1/.git/objects/89/
- SI_folder_DR_v1/.git/objects/89/d7ad3ee25ee41fbc3d8e8ae2b230694890d69f
- SI_folder_DR_v1/.git/objects/8d/
- SI_folder_DR_v1/.git/objects/8d/16d2735593f86e995405dc92d78110a22fe3f5
- SI_folder_DR_v1/.git/objects/96/
- SI_folder_DR_v1/.git/objects/96/9dd8954120f10a36d2767787d3424b7c562ab9
- SI_folder_DR_v1/.git/objects/98/
- SI_folder_DR_v1/.git/objects/98/ae2c722700e36ff4235e108296e38ab3959cdf
- SI_folder_DR_v1/.git/objects/9a/
- SI_folder_DR_v1/.git/objects/9a/cc69840b63f3362098090b9f18d8935aedc8ed
- SI_folder_DR_v1/.git/objects/9c/
- SI_folder_DR_v1/.git/objects/9c/cc3fe57355be2d16a02928f8d6a36a73d5903d
- SI_folder_DR_v1/.git/objects/a4/
- SI_folder_DR_v1/.git/objects/a4/2f2a30dc173f456e8530cb2ac9714834463eec
- SI_folder_DR_v1/.git/objects/aa/
- SI_folder_DR_v1/.git/objects/aa/7685758e7018a8a147fd3defd550a64658e9c7
- SI_folder_DR_v1/.git/objects/ae/
- SI_folder_DR_v1/.git/objects/ae/7f0573c19b57c66afcef6cca59aa1c2e9ad13d
- SI_folder_DR_v1/.git/objects/b6/
- SI_folder_DR_v1/.git/objects/b6/b83191107fb08f4aac7fd60bacb05517dd55eb
- SI_folder_DR_v1/.git/objects/ba/
- SI_folder_DR_v1/.git/objects/ba/d1927c775d053d0c0fd43f4605eef0a2a248fa
- SI_folder_DR_v1/.git/objects/bb/
- SI_folder_DR_v1/.git/objects/bb/e4c7603e71558d8f9e029dc71ee857d098c748
- SI_folder_DR_v1/.git/objects/bc/
- SI_folder_DR_v1/.git/objects/bc/c7c8ffb8b55180d7b9eaeadbae5417e85c9fec
- SI_folder_DR_v1/.git/objects/c6/
- SI_folder_DR_v1/.git/objects/c6/8608524705628e4a18084475034aa9397f4acd
- SI_folder_DR_v1/.git/objects/db/
- SI_folder_DR_v1/.git/objects/db/f834d14e1925df93ab9b5855b14c531ff568ad
- SI_folder_DR_v1/.git/objects/e2/
- SI_folder_DR_v1/.git/objects/e2/c36801011c03213464b59de2274a2d84bada7f
- SI_folder_DR_v1/.git/objects/ed/
- SI_folder_DR_v1/.git/objects/ed/e2004e0be47427882fbd9688842cfba99b45b7
- SI_folder_DR_v1/.git/objects/f1/
- SI_folder_DR_v1/.git/objects/f1/0cbe3174fe8ff2395cf041295c646c65ece65f
- SI_folder_DR_v1/.git/objects/f1/6f4c40318f625a3b8e9df06e855fac27d19f6e
- SI_folder_DR_v1/.git/objects/f5/
- SI_folder_DR_v1/.git/objects/f5/75aa2b33b7e4e990649222f7e390c8ee885ae0
- SI_folder_DR_v1/.git/objects/f5/ce28727c782a9b0f2bb3645437146df1ff282c
- SI_folder_DR_v1/.git/objects/info/
- SI_folder_DR_v1/.git/objects/pack/
- SI_folder_DR_v1/.git/ORIG_HEAD
- SI_folder_DR_v1/.git/refs/
- SI_folder_DR_v1/.git/refs/heads/
- SI_folder_DR_v1/.git/refs/heads/main
- SI_folder_DR_v1/.git/refs/remotes/
- SI_folder_DR_v1/.git/refs/remotes/origin/
- SI_folder_DR_v1/.git/refs/remotes/origin/main
- SI_folder_DR_v1/.git/refs/tags/
- SI_folder_DR_v1/.gitignore
- SI_folder_DR_v1/.ipynb_checkpoints/
- SI_folder_DR_v1/.ipynb_checkpoints/check_environment-checkpoint.py
- SI_folder_DR_v1/.ipynb_checkpoints/README-checkpoint.txt
- SI_folder_DR_v1/check_environment.py
- SI_folder_DR_v1/Docker/
- SI_folder_DR_v1/Docker/Dockerfile
- SI_folder_DR_v1/Docker/requirements.txt
- SI_folder_DR_v1/notebooks/
- SI_folder_DR_v1/notebooks/.ipynb_checkpoints/
- SI_folder_DR_v1/notebooks/.ipynb_checkpoints/done_pca_supplementary_file_to_upload-checkpoint.ipynb
- SI_folder_DR_v1/notebooks/.ipynb_checkpoints/done_testset_supplementary_file_to_upload-checkpoint.ipynb
- SI_folder_DR_v1/notebooks/.ipynb_checkpoints/done_tsne_supplementary_file_to_upload-checkpoint.ipynb
- SI_folder_DR_v1/notebooks/.ipynb_checkpoints/done_umap_supplementary_file_to_upload-checkpoint.ipynb
- SI_folder_DR_v1/notebooks/df_foams.csv
- SI_folder_DR_v1/notebooks/done_pca_supplementary_file_to_upload.ipynb
- SI_folder_DR_v1/notebooks/done_testset_supplementary_file_to_upload.ipynb
- SI_folder_DR_v1/notebooks/done_tsne_supplementary_file_to_upload.ipynb
- SI_folder_DR_v1/notebooks/done_umap_supplementary_file_to_upload.ipynb
- SI_folder_DR_v1/README.txt
- SI_folder_DR_v1/requirements.txt
- SI_folder_DR_v1/scripts/
- SI_folder_DR_v1/scripts/.ipynb_checkpoints/
- SI_folder_DR_v1/scripts/.ipynb_checkpoints/data_loader-checkpoint.py
- SI_folder_DR_v1/scripts/.ipynb_checkpoints/done_pca_supplementary_file_to_upload-checkpoint.py
- SI_folder_DR_v1/scripts/.ipynb_checkpoints/done_tsne_supplementary_file_to_upload-checkpoint.py
- SI_folder_DR_v1/scripts/.ipynb_checkpoints/done_umap_supplementary_file_to_upload-checkpoint.py
- SI_folder_DR_v1/scripts/data_loader.py
- SI_folder_DR_v1/scripts/done_pca_supplementary_file_to_upload.py
- SI_folder_DR_v1/scripts/done_tsne_supplementary_file_to_upload.py
- SI_folder_DR_v1/scripts/done_umap_supplementary_file_to_upload.py
- SI_folder_DR_v1/scripts/Untitled Folder/
- SI_folder_DR_v1/scripts/Untitled Folder/.ipynb_checkpoints/
- SI_folder_DR_v1/scripts/Untitled Folder/.ipynb_checkpoints/done_pca_supplementary_file_to_upload-Copy1-checkpoint.py
- SI_folder_DR_v1/scripts/Untitled Folder/.ipynb_checkpoints/evaluation-checkpoint.py
- SI_folder_DR_v1/scripts/Untitled Folder/.ipynb_checkpoints/gpr_models-checkpoint.py
- SI_folder_DR_v1/scripts/Untitled Folder/.ipynb_checkpoints/main_pca-checkpoint.py
- SI_folder_DR_v1/scripts/Untitled Folder/.ipynb_checkpoints/preprocessing-checkpoint.py
- SI_folder_DR_v1/scripts/Untitled Folder/.ipynb_checkpoints/tsne_main-checkpoint.py
- SI_folder_DR_v1/scripts/Untitled Folder/.ipynb_checkpoints/umap_main-checkpoint.py
- SI_folder_DR_v1/scripts/Untitled Folder/done_pca_supplementary_file_to_upload-Copy1.py
- SI_folder_DR_v1/scripts/Untitled Folder/evaluation.py
- SI_folder_DR_v1/scripts/Untitled Folder/gpr_models.py
- SI_folder_DR_v1/scripts/Untitled Folder/main_pca.py
- SI_folder_DR_v1/scripts/Untitled Folder/preprocessing.py
- SI_folder_DR_v1/scripts/Untitled Folder/tsne_main.py
- SI_folder_DR_v1/scripts/Untitled Folder/umap_main.py
- SI_folder_DR_v1/SI_DR_manuscript_V1.pdf
- SI_folder_DR_v1/Thumbs.db
