# Supplementary material for: Nonlinear dimensionality reduction and Bayesian optimization for accelerating design of materials
Source: Sci Rep. 2026 May 9;16:21226. doi: 10.1038/s41598-026-51517-8 (PMC13346991; doi:10.1038/s41598-026-51517-8)
Supplement: Supplementary file 1 — Supplementary Information. [file 41598_2026_51517_MOESM1_ESM.zip › SI_folder_DR_v1/check_environment.py]

import sys
import numpy as np
import pandas as pd
import sklearn
import umap
import scipy
import numba
import llvmlite
from sklearn.manifold import TSNE
import pynndescent


print("Python:", sys.version)
print("NumPy:", np.__version__)
print("Pandas:", pd.__version__)
print("Scikit-learn:", sklearn.__version__)
print("UMAP:", umap.__version__)
print("SciPy:", scipy.__version__)
print("Numba:", numba.__version__)


# === Check versions ===
import sys
print("Python:", sys.version)
print("NumPy:", np.__version__)
print("Pandas:", pd.__version__)
print("Matplotlib:", mpl.__version__)
print("Seaborn:", sns.__version__)
print("llvmlite:", llvmlite.__version__)
print("sklearn TSNE version:", sklearn.__version__)
print("pynndescent:", pynndescent.__version__)
