# Supplementary material for: Nonlinear dimensionality reduction and Bayesian optimization for accelerating design of materials
Source: Sci Rep. 2026 May 9;16:21226. doi: 10.1038/s41598-026-51517-8 (PMC13346991; doi:10.1038/s41598-026-51517-8)
Supplement: Supplementary file 1 — Supplementary Information. [file 41598_2026_51517_MOESM1_ESM.zip › SI_folder_DR_v1/Docker/Dockerfile]

# ---------------------------------------------------------
# Stable reproducible Python environment for UMAP + t-SNE
# ---------------------------------------------------------

# Use Python 3.12 slim version
FROM python:3.12-slim

# Force deterministic behavior
ENV PYTHONHASHSEED=42
ENV OMP_NUM_THREADS=1
ENV MKL_NUM_THREADS=1
ENV NUMBA_NUM_THREADS=1
ENV NUMEXPR_NUM_THREADS=1

# Set working directory inside Docker container
WORKDIR /app

# Copy requirements and install packages
COPY requirements.txt .
RUN pip install --no-cache-dir -r requirements.txt

# Copy all your project files into the container
COPY . .

# Expose Jupyter port
EXPOSE 8888

# Default command to start Jupyter Lab
CMD ["jupyter", "lab", "--ip=0.0.0.0", "--port=8888", "--no-browser", "--allow-root"]
