# Supplementary material for: Nonlinear dimensionality reduction and Bayesian optimization for accelerating design of materials
Source: Sci Rep. 2026 May 9;16:21226. doi: 10.1038/s41598-026-51517-8 (PMC13346991; doi:10.1038/s41598-026-51517-8)
Supplement: Supplementary file 1 — Supplementary Information. [file 41598_2026_51517_MOESM1_ESM.zip › SI_folder_DR_v1/Docker/requirements.txt]

numpy==1.26.0
pandas==2.3.2
matplotlib==3.9.2
seaborn==0.13.2
scikit-learn==1.3.1
umap-learn==0.5.5
scipy==1.16.1
llvmlite==0.44.0
numba==0.61.2
pynndescent==0.5.13
jupyterlab==4.1.5
notebook==7.1.2
