# Supplementary material for: Nonlinear dimensionality reduction and Bayesian optimization for accelerating design of materials
Source: Sci Rep. 2026 May 9;16:21226. doi: 10.1038/s41598-026-51517-8 (PMC13346991; doi:10.1038/s41598-026-51517-8)
Supplement: Supplementary file 1 — Supplementary Information. [file 41598_2026_51517_MOESM1_ESM.zip › SI_folder_DR_v1/notebooks/df_foams.csv]

Benecell	Storacell	Min grad angle	Storage modulus at min grad angle	Storage modulus at room temperature	Loss modulus at room temperature	Storage modulus at high temperature	Loss modulus at high temperature	Minimum storage modulus	Minimum storage modulus temperature	Minimum loss modulus	Minimum loss modulus temperature	Gelification temperature	Density	Yield stress	Yield strain	Youngs modulus	Youngs modulus per density	Yield stress per density	Set_Name
1.5	2.5	0.31	1131	663.980784313726	385.140980392157	5461.21176470588	571.49	663.426981377035	22.7736965771713	348.011014835607	33.4912274667805	31.944955096711	134.7	179.119982378591	0.0265853627135873	10007.9962382177	74.2984130528414	1.32976972812614	FW_21
1.5	2.5	0.31	1131	663.980784313726	385.140980392157	5461.21176470588	571.49	663.426981377035	22.7736965771713	348.011014835607	33.4912274667805	31.944955096711	134.7	156.135186770643	0.144427947450766	1324.90926255911	9.83600046443289	1.15913278968554	FW_21
1.5	2.5	0.31	1131	663.980784313726	385.140980392157	5461.21176470588	571.49	663.426981377035	22.7736965771713	348.011014835607	33.4912274667805	31.944955096711	134.7	203.078185515911	0.0266940278554691	11490.7397051537	85.3061596522173	1.50763315156578	FW_21
1.5	2.5	0.31	1131	663.980784313726	385.140980392157	5461.21176470588	571.49	663.426981377035	22.7736965771713	348.011014835607	33.4912274667805	31.944955096711	134.7	230.494594793715	0.026488659695039	12992.2745827773	96.4534118988661	1.71116996877294	FW_21
1.5	2.5	0.31	1131	663.980784313726	385.140980392157	5461.21176470588	571.49	663.426981377035	22.7736965771713	348.011014835607	33.4912274667805	31.944955096711	134.7	213.704912825014	0.0346338533551772	6355.19943777288	47.1803967169479	1.58652496529334	FW_21
1.5	0.25	0.356667265953437	69.3402163675379	43.7181176470588	45.5031764705882	327.324705882353	21.218	29.1841925321978	39.7072033418754	21.218	56.62	47.6575328847251	24.7	32.423924292541	0.0380502457073831	855.390222256765	34.6311830873184	1.31270948552797	FW_28
1.5	0.25	0.356667265953437	69.3402163675379	43.7181176470588	45.5031764705882	327.324705882353	21.218	29.1841925321978	39.7072033418754	21.218	56.62	47.6575328847251	24.7	53.3556620426037	0.0242162673366226	2187.09018687278	88.5461614118534	2.16014826083416	FW_28
1.5	0.25	0.356667265953437	69.3402163675379	43.7181176470588	45.5031764705882	327.324705882353	21.218	29.1841925321978	39.7072033418754	21.218	56.62	47.6575328847251	24.7	57.3029738110429	0.027146295900924	2172.47694232777	87.9545320780475	2.31995845388838	FW_28
1.5	0.25	0.356667265953437	69.3402163675379	43.7181176470588	45.5031764705882	327.324705882353	21.218	29.1841925321978	39.7072033418754	21.218	56.62	47.6575328847251	24.7	57.0406033485022	0.028626600664917	2052.18897474816	83.0845738764439	2.30933616795556	FW_28
1.5	0.25	0.356667265953437	69.3402163675379	43.7181176470588	45.5031764705882	327.324705882353	21.218	29.1841925321978	39.7072033418754	21.218	56.62	47.6575328847251	24.7	68.1518924002553	0.0514456871587202	1372.31847122338	55.5594522762502	2.75918592713584	FW_28
1.5	0.5	0.346380945614998	183.127623530064	91.2238431372549	74.2616274509804	1138.84117647059	83.4033529411765	82.5060401236437	31.6267233369219	62.04075007865	39.2430303194645	40.4408994068689	29.23	58.9874471188523	0.0329821633579568	2355.10032750241	80.57134202882	2.0180447184007	FW_29
1.5	0.5	0.346380945614998	183.127623530064	91.2238431372549	74.2616274509804	1138.84117647059	83.4033529411765	82.5060401236437	31.6267233369219	62.04075007865	39.2430303194645	40.4408994068689	29.23	70.6445348138613	0.025110789011493	3676.42441307807	125.775724019092	2.41685031864048	FW_29
1.5	0.5	0.346380945614998	183.127623530064	91.2238431372549	74.2616274509804	1138.84117647059	83.4033529411765	82.5060401236437	31.6267233369219	62.04075007865	39.2430303194645	40.4408994068689	29.23	60.2002207280031	0.0267022687947622	2818.30793997539	96.4183352711389	2.05953543373257	FW_29
1.5	0.5	0.346380945614998	183.127623530064	91.2238431372549	74.2616274509804	1138.84117647059	83.4033529411765	82.5060401236437	31.6267233369219	62.04075007865	39.2430303194645	40.4408994068689	29.23	54.4207164160519	0.0306197686538349	1885.99818070511	64.5226883580263	1.86181034608457	FW_29
1.5	0.5	0.346380945614998	183.127623530064	91.2238431372549	74.2616274509804	1138.84117647059	83.4033529411765	82.5060401236437	31.6267233369219	62.04075007865	39.2430303194645	40.4408994068689	29.23	76.9586622482164	0.0471415194423448	1836.60361242173	62.8328297099462	2.63286562600809	FW_29
2	0.5	0.25823978370173	199.182293445912	113.620377358491	92.1587735849057	794.555294117647	44.1040588235294	93.9025767216026	36.8900116570658	42.5780026014784	56.0014943558813	43.7368860181686	41.2	143.767701041314	0.0359147426493774	4288.98152581512	104.101493345027	3.48950730682801	FW_32
2	0.5	0.25823978370173	199.182293445912	113.620377358491	92.1587735849057	794.555294117647	44.1040588235294	93.9025767216026	36.8900116570658	42.5780026014784	56.0014943558813	43.7368860181686	41.2	131.109093005458	0.0433273670774685	3217.31658152453	78.0902082894302	3.18225953896743	FW_32
2	0.5	0.25823978370173	199.182293445912	113.620377358491	92.1587735849057	794.555294117647	44.1040588235294	93.9025767216026	36.8900116570658	42.5780026014784	56.0014943558813	43.7368860181686	41.2	155.508716901144	0.0254640568469406	8693.02766677668	210.995817154774	3.77448341993067	FW_32
2	0.5	0.25823978370173	199.182293445912	113.620377358491	92.1587735849057	794.555294117647	44.1040588235294	93.9025767216026	36.8900116570658	42.5780026014784	56.0014943558813	43.7368860181686	41.2	154.574343594172	0.041987044764608	4014.15314971811	97.430901692187	3.75180445616921	FW_32
2	0.5	0.25823978370173	199.182293445912	113.620377358491	92.1587735849057	794.555294117647	44.1040588235294	93.9025767216026	36.8900116570658	42.5780026014784	56.0014943558813	43.7368860181686	41.2	122.542058428129	0.0328006383494199	3781.06633575247	91.7734547512736	2.97432180650798	FW_32
1.75	0.5	0.308758398434796	160.366405925502	101.827407407407	84.3292222222222	1004.64294117647	44.4938823529412	83.5444714682717	36.772124229253	40.1767613903367	54.9975171162582	43.8778268303663	42.9	148.135979809094	0.0482103391849452	3183.64336322816	74.2108010076494	3.45305314240312	FW_33
1.75	0.5	0.308758398434796	160.366405925502	101.827407407407	84.3292222222222	1004.64294117647	44.4938823529412	83.5444714682717	36.772124229253	40.1767613903367	54.9975171162582	43.8778268303663	42.9	168.34979566435	0.0482746827632271	3775.8433154757	88.0149956987342	3.92423766117366	FW_33
1.75	0.5	0.308758398434796	160.366405925502	101.827407407407	84.3292222222222	1004.64294117647	44.4938823529412	83.5444714682717	36.772124229253	40.1767613903367	54.9975171162582	43.8778268303663	42.9	148.68900179863	0.0599487311710884	2505.846849836	58.4113484810256	3.46594409787016	FW_33
1.75	0.5	0.308758398434796	160.366405925502	101.827407407407	84.3292222222222	1004.64294117647	44.4938823529412	83.5444714682717	36.772124229253	40.1767613903367	54.9975171162582	43.8778268303663	42.9	165.820649514596	0.159274661423235	2242.70753465443	52.2775649103596	3.86528320546843	FW_33
1.75	0.5	0.308758398434796	160.366405925502	101.827407407407	84.3292222222222	1004.64294117647	44.4938823529412	83.5444714682717	36.772124229253	40.1767613903367	54.9975171162582	43.8778268303663	42.9	185.81044527569	0.0375049489179577	5468.8233025877	127.478398661718	4.33124581062214	FW_33
1.25	0.5	0.322354929502806	85.3497722232242	41.207	40.839	558.4572	28.7584	34.2020540121038	35.2888146551725	24.91190768893	54.5354110568473	43.6651859708275	19.6	32.7690140693445	0.0350036015504213	931.229862345062	47.5117276706664	1.67188847292574	FW_34
1.25	0.5	0.322354929502806	85.3497722232242	41.207	40.839	558.4572	28.7584	34.2020540121038	35.2888146551725	24.91190768893	54.5354110568473	43.6651859708275	19.6	41.9813335280527	0.0555340783300629	913.065179825145	46.5849581543441	2.14190477183942	FW_34
1.25	0.5	0.322354929502806	85.3497722232242	41.207	40.839	558.4572	28.7584	34.2020540121038	35.2888146551725	24.91190768893	54.5354110568473	43.6651859708275	19.6	60.4471683049791	0.0839339617096777	1022.5508789898	52.1709632137653	3.08403919923363	FW_34
1.25	0.5	0.322354929502806	85.3497722232242	41.207	40.839	558.4572	28.7584	34.2020540121038	35.2888146551725	24.91190768893	54.5354110568473	43.6651859708275	19.6	40.302448200457	0.0551820785659866	853.886579456114	43.5656418089854	2.05624735716618	FW_34
1.25	0.5	0.322354929502806	85.3497722232242	41.207	40.839	558.4572	28.7584	34.2020540121038	35.2888146551725	24.91190768893	54.5354110568473	43.6651859708275	19.6	52.4222550372923	0.0714940281721035	814.437463538364	41.5529318131818	2.67460484884145	FW_34
0.75	0.5	0.477866278476365	22.052544504011	13.3249272727273	13.6126181818182	230.842244897959	19.9379183673469	12.473414519014	30.7789047320803	11.4171065945279	45.8549789269411	37.4412814948348	33.1	30.173151156841	0.0282054804519359	1085.51959496411	32.7951539264083	0.911575563650786	FW_36
0.75	0.5	0.477866278476365	22.052544504011	13.3249272727273	13.6126181818182	230.842244897959	19.9379183673469	12.473414519014	30.7789047320803	11.4171065945279	45.8549789269411	37.4412814948348	33.1	55.3291670426176	0.0340001392945171	1650.22072256312	49.8556109535687	1.67157604358361	FW_36
0.75	0.5	0.477866278476365	22.052544504011	13.3249272727273	13.6126181818182	230.842244897959	19.9379183673469	12.473414519014	30.7789047320803	11.4171065945279	45.8549789269411	37.4412814948348	33.1	63.9528950193412	0.0276652446889877	2354.34816032292	71.1283432121728	1.93211163200427	FW_36
0.75	0.5	0.477866278476365	22.052544504011	13.3249272727273	13.6126181818182	230.842244897959	19.9379183673469	12.473414519014	30.7789047320803	11.4171065945279	45.8549789269411	37.4412814948348	33.1	66.9469806451756	0.0795583449730831	865.543237169988	26.1493425126885	2.02256739109292	FW_36
0.75	0.5	0.477866278476365	22.052544504011	13.3249272727273	13.6126181818182	230.842244897959	19.9379183673469	12.473414519014	30.7789047320803	11.4171065945279	45.8549789269411	37.4412814948348	33.1	42.4641433970201	0.0281228196340137	1972.03112008651	59.5779794588069	1.28290463435106	FW_36
1	1	0.310014116511083	229.247662169313	90.6761568627451	75.0566862745098	1423.3	123.08	85.0106456325922	30.0377666723828	63.1123736551535	36.6111617089016	39.1963463081027	18.6	20.3952549895684	0.0531912081410946	403.833583810915	21.7114830005868	1.09651908546066	FW_43
1	1	0.310014116511083	229.247662169313	90.6761568627451	75.0566862745098	1423.3	123.08	85.0106456325922	30.0377666723828	63.1123736551535	36.6111617089016	39.1963463081027	18.6	15.9570910767012	0.0328242515094773	498.422051196381	26.7968844729237	0.857908122403289	FW_43
1	1	0.310014116511083	229.247662169313	90.6761568627451	75.0566862745098	1423.3	123.08	85.0106456325922	30.0377666723828	63.1123736551535	36.6111617089016	39.1963463081027	18.6	29.9737478295958	0.383186893280785	242.636551089769	13.0449758650413	1.61149181879547	FW_43
1	1	0.310014116511083	229.247662169313	90.6761568627451	75.0566862745098	1423.3	123.08	85.0106456325922	30.0377666723828	63.1123736551535	36.6111617089016	39.1963463081027	18.6	26.348039197425	0.0618457790410418	461.362195582539	24.8044191173408	1.41656124717339	FW_43
1	1	0.310014116511083	229.247662169313	90.6761568627451	75.0566862745098	1423.3	123.08	85.0106456325922	30.0377666723828	63.1123736551535	36.6111617089016	39.1963463081027	18.6	23.8800640860791	0.102047793458101	319.329683312818	17.1682625436999	1.28387441323006	FW_43
1.25	1.5	0.270017878069339	666.8513124576	266.417058823529	172.214705882353	2651.62653061225	269.242653061225	259.468911471532	27.9597319227879	148.27616604033	36.6689957074945	39.3045946354469	40	125.738324390517	0.0390381423843146	3272.1392349219	81.8034808730475	3.14345810976293	FW_46
1.25	1.5	0.270017878069339	666.8513124576	266.417058823529	172.214705882353	2651.62653061225	269.242653061225	259.468911471532	27.9597319227879	148.27616604033	36.6689957074945	39.3045946354469	40	139.136964915901	0.0299133411069242	6784.61218355706	169.615304588927	3.47842412289753	FW_46
1.25	1.5	0.270017878069339	666.8513124576	266.417058823529	172.214705882353	2651.62653061225	269.242653061225	259.468911471532	27.9597319227879	148.27616604033	36.6689957074945	39.3045946354469	40	111.20595348378	0.0485310691535612	2422.48582726698	60.5621456816745	2.78014883709451	FW_46
1.25	1.5	0.270017878069339	666.8513124576	266.417058823529	172.214705882353	2651.62653061225	269.242653061225	259.468911471532	27.9597319227879	148.27616604033	36.6689957074945	39.3045946354469	40	126.097770943039	0.0418139988223437	3402.60874337173	85.0652185842933	3.15244427357597	FW_46
1.25	1.5	0.270017878069339	666.8513124576	266.417058823529	172.214705882353	2651.62653061225	269.242653061225	259.468911471532	27.9597319227879	148.27616604033	36.6689957074945	39.3045946354469	40	122.048581639926	0.0358720698714898	3637.44469790555	90.9361174476387	3.05121454099814	FW_46
1	0.25	0.341367926405399	60.0272968024633	27.1526981132075	29.8000754716981	285.368235294118	20.668	21.2104423330178	37.0414825556738	19.9868854323843	55.8922363795791	45.9400911255407	17.85	21.0531151447538	0.014984891665696	1339.64800868213	75.0503086096434	1.17944622659685	FW_48
1	0.25	0.341367926405399	60.0272968024633	27.1526981132075	29.8000754716981	285.368235294118	20.668	21.2104423330178	37.0414825556738	19.9868854323843	55.8922363795791	45.9400911255407	17.85	33.7790614659232	0.0753659373067185	615.428309273282	34.4777764298758	1.89238439585004	FW_48
1	0.25	0.341367926405399	60.0272968024633	27.1526981132075	29.8000754716981	285.368235294118	20.668	21.2104423330178	37.0414825556738	19.9868854323843	55.8922363795791	45.9400911255407	17.85	19.9785295924448	0.0248154238344345	904.044391177616	50.646744603788	1.11924535531904	FW_48
1	0.25	0.341367926405399	60.0272968024633	27.1526981132075	29.8000754716981	285.368235294118	20.668	21.2104423330178	37.0414825556738	19.9868854323843	55.8922363795791	45.9400911255407	17.85	18.7704406146491	0.0289048478737369	645.7285804373	36.1752706127339	1.05156530054057	FW_48
1	0.25	0.341367926405399	60.0272968024633	27.1526981132075	29.8000754716981	285.368235294118	20.668	21.2104423330178	37.0414825556738	19.9868854323843	55.8922363795791	45.9400911255407	17.85	38.4748608876875	0.0704155270911803	646.497209301347	36.2183310532967	2.15545439146709	FW_48
1.25	0.25	0.320515622373741	60.3319301615398	26.209679245283	27.4729433962264	250.882448979592	20.7160204081633	21.2500007052114	36.4689462236161	19.8817880929767	55.2346049269156	43.9378949344424	19.4	30.1917311218049	0.0355121607796017	882.339305608227	45.4814075055787	1.55627480009304	FW_49
1.25	0.25	0.320515622373741	60.3319301615398	26.209679245283	27.4729433962264	250.882448979592	20.7160204081633	21.2500007052114	36.4689462236161	19.8817880929767	55.2346049269156	43.9378949344424	19.4	28.303787112236	0.0284626976789557	1000.28827606765	51.561251343693	1.45895809856887	FW_49
1.25	0.25	0.320515622373741	60.3319301615398	26.209679245283	27.4729433962264	250.882448979592	20.7160204081633	21.2500007052114	36.4689462236161	19.8817880929767	55.2346049269156	43.9378949344424	19.4	35.3230974606927	0.0873134717938617	600.759530181741	30.9669860918423	1.82077821962334	FW_49
1.25	0.25	0.320515622373741	60.3319301615398	26.209679245283	27.4729433962264	250.882448979592	20.7160204081633	21.2500007052114	36.4689462236161	19.8817880929767	55.2346049269156	43.9378949344424	19.4	32.0809457691444	0.0591755779901287	588.616820771713	30.3410732356553	1.6536569984095	FW_49
1.25	0.25	0.320515622373741	60.3319301615398	26.209679245283	27.4729433962264	250.882448979592	20.7160204081633	21.2500007052114	36.4689462236161	19.8817880929767	55.2346049269156	43.9378949344424	19.4	22.9184995131456	0.0455450077309089	792.246899643296	40.8374690537782	1.18136595428586	FW_49
1.8	0	0.214769361487502	383.651340750153	172.923846153846	124.533076923077	855.784117647059	65.1104117647059	154.769793203926	34.1133383775072	66.367	57.14	43.4158648188488	28.7	104.946918075993	0.0699045286379633	1666.83777538965	58.077971267932	3.65668704097536	FW_53
1.8	0	0.214769361487502	383.651340750153	172.923846153846	124.533076923077	855.784117647059	65.1104117647059	154.769793203926	34.1133383775072	66.367	57.14	43.4158648188488	28.7	104.067368166787	0.0723572083701323	1553.8309310024	54.1404505575748	3.62604070267551	FW_53
1.8	0	0.214769361487502	383.651340750153	172.923846153846	124.533076923077	855.784117647059	65.1104117647059	154.769793203926	34.1133383775072	66.367	57.14	43.4158648188488	28.7	73.8398482402191	0.0440388084945946	1734.77051639781	60.4449657281465	2.57281701185432	FW_53
1.8	0	0.214769361487502	383.651340750153	172.923846153846	124.533076923077	855.784117647059	65.1104117647059	154.769793203926	34.1133383775072	66.367	57.14	43.4158648188488	28.7	113.042686799808	0.049524010751428	2521.66185563696	87.8627824263748	3.9387695749062	FW_53
1.8	0	0.214769361487502	383.651340750153	172.923846153846	124.533076923077	855.784117647059	65.1104117647059	154.769793203926	34.1133383775072	66.367	57.14	43.4158648188488	28.7	101.48503185649	0.0399218731938382	2597.79049182403	90.5153481471788	3.53606382775227	FW_53
1.25	0	0.474038527004257	20.9627212798998	13.0780740740741	18.4892222222222	103.1122	9.210988	6.99749674612576	42.8666568348635	9.4003	57.15	50.0138336382779	19.2	30.3911958606197	0.0531044775950814	748.696493234109	38.9946090226098	1.58287478440728	FW_54
1.25	0	0.474038527004257	20.9627212798998	13.0780740740741	18.4892222222222	103.1122	9.210988	6.99749674612576	42.8666568348635	9.4003	57.15	50.0138336382779	19.2	24.7393663112933	0.020120968804324	1215.17651578336	63.2904435303835	1.28850866204653	FW_54
1.25	0	0.474038527004257	20.9627212798998	13.0780740740741	18.4892222222222	103.1122	9.210988	6.99749674612576	42.8666568348635	9.4003	57.15	50.0138336382779	19.2	28.8166122603738	0.0668801668985404	477.704287382418	24.8804316345009	1.50086522189447	FW_54
1.25	0	0.474038527004257	20.9627212798998	13.0780740740741	18.4892222222222	103.1122	9.210988	6.99749674612576	42.8666568348635	9.4003	57.15	50.0138336382779	19.2	21.1615516836272	0.0783494596007137	292.16758427744	15.2170616811167	1.10216415018891	FW_54
1.25	0	0.474038527004257	20.9627212798998	13.0780740740741	18.4892222222222	103.1122	9.210988	6.99749674612576	42.8666568348635	9.4003	57.15	50.0138336382779	19.2	29.0677878439147	0.103813518626746	407.181062694842	21.2073470153564	1.51394728353723	FW_54
2	0	0.30771881856933	168.268008661962	111.317358490566	96.126641509434	652.2324	31.09384	84.7835930284546	38.6862977311336	31.973	57.16	46.355327780601	28.1	40.4971972878634	0.0324270529816444	1299.15027270097	46.2331057900701	1.4411813981446	FW_55
2	0	0.30771881856933	168.268008661962	111.317358490566	96.126641509434	652.2324	31.09384	84.7835930284546	38.6862977311336	31.973	57.16	46.355327780601	28.1	45.4178829302734	0.0358628598892283	1393.62312326479	49.5951289418075	1.6162947662019	FW_55
2	0	0.30771881856933	168.268008661962	111.317358490566	96.126641509434	652.2324	31.09384	84.7835930284546	38.6862977311336	31.973	57.16	46.355327780601	28.1	49.5583085077148	0.038542444921957	1309.93526308865	46.6169132771762	1.76364087216067	FW_55
2	0	0.30771881856933	168.268008661962	111.317358490566	96.126641509434	652.2324	31.09384	84.7835930284546	38.6862977311336	31.973	57.16	46.355327780601	28.1	44.5853958847703	0.027866631055603	2245.15271148272	79.8986730065025	1.58666889269645	FW_55
2	0	0.30771881856933	168.268008661962	111.317358490566	96.126641509434	652.2324	31.09384	84.7835930284546	38.6862977311336	31.973	57.16	46.355327780601	28.1	45.5923569083083	0.0278762550296468	2252.99646272509	80.1778100613911	1.62250380456613	FW_55
1.75	0.25	0.341009043007211	121.485269011822	86.8454509803922	75.9055882352941	739.18274509804	29.0734117647059	65.6640556918184	38.6446180421812	28.9050869583275	56.65	45.6578526497445	20.2	38.8779114057985	0.0373665797312442	1108.82048079753	54.8921030097788	1.92464907949498	FW_57
1.75	0.25	0.341009043007211	121.485269011822	86.8454509803922	75.9055882352941	739.18274509804	29.0734117647059	65.6640556918184	38.6446180421812	28.9050869583275	56.65	45.6578526497445	20.2	37.2974167543426	0.044778109908594	881.06199549296	43.6169304699485	1.84640677001696	FW_57
1.75	0.25	0.341009043007211	121.485269011822	86.8454509803922	75.9055882352941	739.18274509804	29.0734117647059	65.6640556918184	38.6446180421812	28.9050869583275	56.65	45.6578526497445	20.2	40.8641442104622	0.0556146794672847	903.354576291979	44.7205235788108	2.0229774361615	FW_57
1.75	0.25	0.341009043007211	121.485269011822	86.8454509803922	75.9055882352941	739.18274509804	29.0734117647059	65.6640556918184	38.6446180421812	28.9050869583275	56.65	45.6578526497445	20.2	17.8898166259517	0.0210676849554938	840.149258819453	41.5915474663095	0.885634486433254	FW_57
1.75	0.25	0.341009043007211	121.485269011822	86.8454509803922	75.9055882352941	739.18274509804	29.0734117647059	65.6640556918184	38.6446180421812	28.9050869583275	56.65	45.6578526497445	20.2	41.1077979065119	0.0516656233483215	810.19405104852	40.1086163885406	2.03503950032237	FW_57
1	0	0.502808891889773	7.53123170636901	5.94977358490566	9.77254339622641	42.0902941176471	3.46022352941176	2.62815042043837	44.8506401109216	3.547	57.14	50.7989490102417	17.9	34.1354749905754	0.0408449120442206	879.583490352328	49.1387424777837	1.9070097760098	FW_58
1	0	0.502808891889773	7.53123170636901	5.94977358490566	9.77254339622641	42.0902941176471	3.46022352941176	2.62815042043837	44.8506401109216	3.547	57.14	50.7989490102417	17.9	29.5225264770643	0.0852227509080352	739.240589177014	41.2983569372633	1.64930315514326	FW_58
1	0	0.502808891889773	7.53123170636901	5.94977358490566	9.77254339622641	42.0902941176471	3.46022352941176	2.62815042043837	44.8506401109216	3.547	57.14	50.7989490102417	17.9	35.1221197181274	0.0816371923852532	452.970174061759	25.3055963162994	1.96212959319148	FW_58
1	0	0.502808891889773	7.53123170636901	5.94977358490566	9.77254339622641	42.0902941176471	3.46022352941176	2.62815042043837	44.8506401109216	3.547	57.14	50.7989490102417	17.9	37.9848187734971	0.0513932873616271	749.88712605342	41.8931355337106	2.12205691472051	FW_58
1	0	0.502808891889773	7.53123170636901	5.94977358490566	9.77254339622641	42.0902941176471	3.46022352941176	2.62815042043837	44.8506401109216	3.547	57.14	50.7989490102417	17.9	26.7069595746503	0.463768080701991	1223.11515976151	68.3304558525982	1.49200891478493	FW_58
1.5	0	0.412484935640986	14.0823989042267	14.8714150943396	17.7551886792453	128.555294117647	5.02625294117647	7.99319817909621	42.9491956659484	4.69076049268665	55.7282911301873	46.682221803268	18.8	33.8299325497413	0.0851135520302661	536.497155372496	28.5370827325796	1.79946449732666	FW_59
1.5	0	0.412484935640986	14.0823989042267	14.8714150943396	17.7551886792453	128.555294117647	5.02625294117647	7.99319817909621	42.9491956659484	4.69076049268665	55.7282911301873	46.682221803268	18.8	38.0865686954553	0.0821225876023793	560.318892770989	29.8041964239888	2.02588131358805	FW_59
1.5	0	0.412484935640986	14.0823989042267	14.8714150943396	17.7551886792453	128.555294117647	5.02625294117647	7.99319817909621	42.9491956659484	4.69076049268665	55.7282911301873	46.682221803268	18.8	32.1700369717972	0.0583369991670323	610.511233114186	32.4740017613928	1.71117217935091	FW_59
1.5	0	0.412484935640986	14.0823989042267	14.8714150943396	17.7551886792453	128.555294117647	5.02625294117647	7.99319817909621	42.9491956659484	4.69076049268665	55.7282911301873	46.682221803268	18.8	28.7175438645896	0.0553273861442346	576.082513677984	30.6426868977651	1.52752892896753	FW_59
1.5	0	0.412484935640986	14.0823989042267	14.8714150943396	17.7551886792453	128.555294117647	5.02625294117647	7.99319817909621	42.9491956659484	4.69076049268665	55.7282911301873	46.682221803268	18.8	34.9148930538267	0.0284219437121729	1802.47381019213	95.8762664995814	1.85717516243759	FW_59
1.4	1.4	0.439180624409257	348.968759885992	286.628653846154	175.376153846154	4060.394	386.282	284.408511667473	24.5149356668824	160.15977920773	32.2417475124748	29.8692062147764	38.7	83.780745146694	0.0332705394602394	2580.01993123748	66.6671816857229	2.16487713557349	FW_82
1.4	1.4	0.439180624409257	348.968759885992	286.628653846154	175.376153846154	4060.394	386.282	284.408511667473	24.5149356668824	160.15977920773	32.2417475124748	29.8692062147764	38.7	118.950351901438	0.0657950803439877	2033.74285857357	52.5514950535806	3.07365250391313	FW_82
1.4	1.4	0.439180624409257	348.968759885992	286.628653846154	175.376153846154	4060.394	386.282	284.408511667473	24.5149356668824	160.15977920773	32.2417475124748	29.8692062147764	38.7	116.745391111264	0.0597992675125519	2286.42570814301	59.0807676522741	3.01667677290089	FW_82
1.4	1.4	0.439180624409257	348.968759885992	286.628653846154	175.376153846154	4060.394	386.282	284.408511667473	24.5149356668824	160.15977920773	32.2417475124748	29.8692062147764	38.7	106.344320650759	0.0433173689323635	2652.64921703447	68.5439074169113	2.7479152622935	FW_82
1.4	1.4	0.439180624409257	348.968759885992	286.628653846154	175.376153846154	4060.394	386.282	284.408511667473	24.5149356668824	160.15977920773	32.2417475124748	29.8692062147764	38.7	70.0402673747804	0.0391376871162614	1852.63629504386	47.8717388900222	1.80982603035608	FW_82
1.5	1.5	0.280723617301353	909.405109927655	364.024528301887	251.996981132075	4046.77843137255	364.730588235294	358.105877669012	29.587686446032	218.635452552607	40.8893905036551	37.5070944291263	46.7	210.987900694211	0.0368251319264853	5998.68259902873	128.451447516675	4.51794219901951	FW_47
1.5	1.5	0.280723617301353	909.405109927655	364.024528301887	251.996981132075	4046.77843137255	364.730588235294	358.105877669012	29.587686446032	218.635452552607	40.8893905036551	37.5070944291263	46.7	190.220381876435	0.0308679767197418	6447.83051432137	138.069175895533	4.0732415819365	FW_47
1.5	1.5	0.280723617301353	909.405109927655	364.024528301887	251.996981132075	4046.77843137255	364.730588235294	358.105877669012	29.587686446032	218.635452552607	40.8893905036551	37.5070944291263	46.7	236.504430743469	0.0535429896204854	4618.67734558734	98.90101382414	5.06433470542761	FW_47
1.5	1.5	0.280723617301353	909.405109927655	364.024528301887	251.996981132075	4046.77843137255	364.730588235294	358.105877669012	29.587686446032	218.635452552607	40.8893905036551	37.5070944291263	46.7	212.546288967132	0.0664086427724119	3523.50037805997	75.4496868963591	4.55131239758314	FW_47
1.5	1.5	0.280723617301353	909.405109927655	364.024528301887	251.996981132075	4046.77843137255	364.730588235294	358.105877669012	29.587686446032	218.635452552607	40.8893905036551	37.5070944291263	46.7	191.200881575545	0.0422912821273537	4671.72804304629	100.03700306309	4.09423729283821	FW_47
1.5	2	0.242720386179711	1136.21948759698	472.310769230769	302.665384615385	4475.004	385.3656	469.202572311824	26.6667589962303	250.514972871836	39.0778117651017	39.4331380616918	56.2	179.756335378472	0.0294352565425543	6248.68658510898	111.186594041085	3.19851130566676	FW_31
1.5	2	0.242720386179711	1136.21948759698	472.310769230769	302.665384615385	4475.004	385.3656	469.202572311824	26.6667589962303	250.514972871836	39.0778117651017	39.4331380616918	56.2	203.173607587814	0.0317164296816647	6857.47901295163	122.019199518712	3.61518874711413	FW_31
1.5	2	0.242720386179711	1136.21948759698	472.310769230769	302.665384615385	4475.004	385.3656	469.202572311824	26.6667589962303	250.514972871836	39.0778117651017	39.4331380616918	56.2	179.66409213841	0.0259772461777356	7353.69828905523	130.848724004541	3.19686996687561	FW_31
1.5	2	0.242720386179711	1136.21948759698	472.310769230769	302.665384615385	4475.004	385.3656	469.202572311824	26.6667589962303	250.514972871836	39.0778117651017	39.4331380616918	56.2	185.903189155985	0.0299334296764663	8428.77419402724	149.978188505823	3.30788592804244	FW_31
1.5	2	0.242720386179711	1136.21948759698	472.310769230769	302.665384615385	4475.004	385.3656	469.202572311824	26.6667589962303	250.514972871836	39.0778117651017	39.4331380616918	56.2	215.767622541855	0.0541313687506719	4352.63413368853	77.4490059375184	3.83928153989067	FW_31
1	2	0.288361730269628	901.786617255287	455.582264150943	277.352641509434	5419.4	515.580588235294	455.608880682865	25.4369101286874	245.383943744164	40.6810037685783	36.3078808458959	30	53.4599464313655	0.025904141619649	2037.93841506159	67.931280502053	1.78199821437885	FW_42
1	2	0.288361730269628	901.786617255287	455.582264150943	277.352641509434	5419.4	515.580588235294	455.608880682865	25.4369101286874	245.383943744164	40.6810037685783	36.3078808458959	30	82.8452408313752	0.116226832418786	838.406461291878	27.9468820430626	2.76150802771251	FW_42
1	2	0.288361730269628	901.786617255287	455.582264150943	277.352641509434	5419.4	515.580588235294	455.608880682865	25.4369101286874	245.383943744164	40.6810037685783	36.3078808458959	30	98.068790975958	0.0546246034397792	2212.50443938903	73.7501479796344	3.2689596991986	FW_42
1	2	0.288361730269628	901.786617255287	455.582264150943	277.352641509434	5419.4	515.580588235294	455.608880682865	25.4369101286874	245.383943744164	40.6810037685783	36.3078808458959	30	98.1060394014303	0.080132192039679	1421.96481881633	47.3988272938776	3.27020131338101	FW_42
1	2	0.288361730269628	901.786617255287	455.582264150943	277.352641509434	5419.4	515.580588235294	455.608880682865	25.4369101286874	245.383943744164	40.6810037685783	36.3078808458959	30	95.3920854207795	0.0660361307667528	1520.16029703419	50.6720099011397	3.17973618069265	FW_42
1	0.5	0.390735711123406	73.6832731607643	38.9316666666667	35.8518148148148	671.650588235294	45.6161176470588	35.4156875368641	34.3074783903908	29.13487125064	42.2992224822236	38.3037398244726	32.4	65.68506360054	0.0796740100178551	1362.82644624298	42.062544637129	2.02731677779444	FW_35
1	0.5	0.390735711123406	73.6832731607643	38.9316666666667	35.8518148148148	671.650588235294	45.6161176470588	35.4156875368641	34.3074783903908	29.13487125064	42.2992224822236	38.3037398244726	32.4	49.9220953012504	0.0283147749784255	2444.71873155224	75.4542818380322	1.54080541053242	FW_35
1	0.5	0.390735711123406	73.6832731607643	38.9316666666667	35.8518148148148	671.650588235294	45.6161176470588	35.4156875368641	34.3074783903908	29.13487125064	42.2992224822236	38.3037398244726	32.4	58.1497787147441	0.0758593456139462	1160.3021942034	35.8117961173888	1.7947462566279	FW_35
1	0.5	0.390735711123406	73.6832731607643	38.9316666666667	35.8518148148148	671.650588235294	45.6161176470588	35.4156875368641	34.3074783903908	29.13487125064	42.2992224822236	38.3037398244726	32.4	57.9988376961813	0.0507573149293489	1341.85050542499	41.4151390563268	1.79008758321547	FW_35
1	0.5	0.390735711123406	73.6832731607643	38.9316666666667	35.8518148148148	671.650588235294	45.6161176470588	35.4156875368641	34.3074783903908	29.13487125064	42.2992224822236	38.3037398244726	32.4	44.2282296717167	0.0365803777327015	1550.19191674117	47.8454295290485	1.36506881702829	FW_35
1	1.5	0.280349924145623	1003.78096093307	353.966923076923	238.499230769231	2324.68	370.462	346.242661526877	32.754479336461	204.300674987293	41.4013464806998	46.0499098044345	34.57	73.4771213804684	0.490681865658104	2761.92642762863	79.8937352510452	2.1254591084891	FW_41
1	1.5	0.280349924145623	1003.78096093307	353.966923076923	238.499230769231	2324.68	370.462	346.242661526877	32.754479336461	204.300674987293	41.4013464806998	46.0499098044345	34.57	98.7274427737655	0.0335271104640805	3037.8200899999	87.8744602256263	2.8558704881043	FW_41
1	1.5	0.280349924145623	1003.78096093307	353.966923076923	238.499230769231	2324.68	370.462	346.242661526877	32.754479336461	204.300674987293	41.4013464806998	46.0499098044345	34.57	94.3840494216314	0.127301970522317	1325.2866937106	38.3363232198611	2.73022995145014	FW_41
1	1.5	0.280349924145623	1003.78096093307	353.966923076923	238.499230769231	2324.68	370.462	346.242661526877	32.754479336461	204.300674987293	41.4013464806998	46.0499098044345	34.57	111.195271213849	0.0595033166024394	3828.24732268864	110.739002681187	3.21652505680791	FW_41
1	1.5	0.280349924145623	1003.78096093307	353.966923076923	238.499230769231	2324.68	370.462	346.242661526877	32.754479336461	204.300674987293	41.4013464806998	46.0499098044345	34.57	72.4743666320012	0.0271076730017826	3262.9654841043	94.3871994244809	2.09645260723174	FW_41
1.25	1	0.281408952081039	423.487782619423	159.619245283019	119.065849056604	1935.51	170.026	153.806929611034	32.27066301513	101.304531915084	40.3656310004162	39.9518140784203	24.5	48.7986224136133	0.0691966057206738	762.269252547412	31.1130307162209	1.9917805066781	FW_44
1.25	1	0.281408952081039	423.487782619423	159.619245283019	119.065849056604	1935.51	170.026	153.806929611034	32.27066301513	101.304531915084	40.3656310004162	39.9518140784203	24.5	39.3623580234218	0.090675207001483	502.107142569086	20.4941690844525	1.60662685809885	FW_44
1.25	1	0.281408952081039	423.487782619423	159.619245283019	119.065849056604	1935.51	170.026	153.806929611034	32.27066301513	101.304531915084	40.3656310004162	39.9518140784203	24.5	39.9169345785464	0.0429140138791517	932.886219737567	38.076988560717	1.62926263585904	FW_44
1.25	1	0.281408952081039	423.487782619423	159.619245283019	119.065849056604	1935.51	170.026	153.806929611034	32.27066301513	101.304531915084	40.3656310004162	39.9518140784203	24.5	41.4822136419487	0.0814272826002424	703.773926556757	28.7254663900717	1.69315157722239	FW_44
1.25	1	0.281408952081039	423.487782619423	159.619245283019	119.065849056604	1935.51	170.026	153.806929611034	32.27066301513	101.304531915084	40.3656310004162	39.9518140784203	24.5	30.3771200717663	0.066186057103519	474.252322891189	19.3572376690281	1.23988245190883	FW_44
1.25	2	0.279259593080733	1357.5283544316	614.361132075472	389.991132075472	4549.15294117647	534.652941176471	605.338391412696	31.1820959231057	335.111841176872	41.8513105282156	38.4164051230193	39.5	135.92719203896	0.056326573018985	2664.56455333318	67.4573304641312	3.44119473516354	FW_45
1.25	2	0.279259593080733	1357.5283544316	614.361132075472	389.991132075472	4549.15294117647	534.652941176471	605.338391412696	31.1820959231057	335.111841176872	41.8513105282156	38.4164051230193	39.5	169.105314546161	0.036100808721631	4925.81604086797	124.704203566278	4.28114720370029	FW_45
1.25	2	0.279259593080733	1357.5283544316	614.361132075472	389.991132075472	4549.15294117647	534.652941176471	605.338391412696	31.1820959231057	335.111841176872	41.8513105282156	38.4164051230193	39.5	151.227618898115	0.0803696633109059	2172.68452715365	55.0046715735102	3.82854731387633	FW_45
1.25	2	0.279259593080733	1357.5283544316	614.361132075472	389.991132075472	4549.15294117647	534.652941176471	605.338391412696	31.1820959231057	335.111841176872	41.8513105282156	38.4164051230193	39.5	152.588964149516	0.0422915694100572	3718.16843506635	94.1308464573758	3.86301175062066	FW_45
1.25	2	0.279259593080733	1357.5283544316	614.361132075472	389.991132075472	4549.15294117647	534.652941176471	605.338391412696	31.1820959231057	335.111841176872	41.8513105282156	38.4164051230193	39.5	107.280421588156	0.0591802882778584	1832.54303787635	46.3934946297811	2.71596004020648	FW_45
1.75	2	0.296143734044729	1153.54215328549	546.968113207547	352.940566037736	4140.61960784314	404.574705882353	539.957391620961	29.5491836618784	313.309738062162	39.3427265906139	37.1035192033116	32.1	131.993230232703	0.0548765760405291	2707.34189477541	84.3408689961187	4.11193863653279	FW_50
1.75	2	0.296143734044729	1153.54215328549	546.968113207547	352.940566037736	4140.61960784314	404.574705882353	539.957391620961	29.5491836618784	313.309738062162	39.3427265906139	37.1035192033116	32.1	133.436976064896	0.0768536231868977	1945.96398820052	60.6219310965895	4.15691514220859	FW_50
1.75	2	0.296143734044729	1153.54215328549	546.968113207547	352.940566037736	4140.61960784314	404.574705882353	539.957391620961	29.5491836618784	313.309738062162	39.3427265906139	37.1035192033116	32.1	127.859281169044	0.0612949744291381	2221.78404031691	69.214456084639	3.98315517660572	FW_50
1.75	2	0.296143734044729	1153.54215328549	546.968113207547	352.940566037736	4140.61960784314	404.574705882353	539.957391620961	29.5491836618784	313.309738062162	39.3427265906139	37.1035192033116	32.1	88.0960099123144	0.0598831734471652	1560.01041366842	48.5984552544678	2.7444239848073	FW_50
1.75	2	0.296143734044729	1153.54215328549	546.968113207547	352.940566037736	4140.61960784314	404.574705882353	539.957391620961	29.5491836618784	313.309738062162	39.3427265906139	37.1035192033116	32.1	118.488983797102	0.0487560781572432	2685.20130866532	83.651131111069	3.69124560115583	FW_50
1.75	1	0.297546995463558	487.931395863636	233.208113207547	159.980377358491	2231.70392156863	151.552941176471	220.974311210702	32.8798340307181	142.17040949429	39.7336578906744	39.8339696625243	31.1	56.4463693520116	0.0698683141317067	940.353636257975	30.236451326623	1.81499579910005	FW_56
1.75	1	0.297546995463558	487.931395863636	233.208113207547	159.980377358491	2231.70392156863	151.552941176471	220.974311210702	32.8798340307181	142.17040949429	39.7336578906744	39.8339696625243	31.1	75.1305110462514	0.0811593055220663	1532.25415014211	49.2686221910645	2.415772059365	FW_56
1.75	1	0.297546995463558	487.931395863636	233.208113207547	159.980377358491	2231.70392156863	151.552941176471	220.974311210702	32.8798340307181	142.17040949429	39.7336578906744	39.8339696625243	31.1	55.7654350996018	0.0657684950647891	1256.15267780953	40.3907613443579	1.79310080706115	FW_56
1.75	1	0.297546995463558	487.931395863636	233.208113207547	159.980377358491	2231.70392156863	151.552941176471	220.974311210702	32.8798340307181	142.17040949429	39.7336578906744	39.8339696625243	31.1	78.3072074963933	0.0945227443129565	1125.7652645439	36.1982400174888	2.51791663975541	FW_56
1.75	1	0.297546995463558	487.931395863636	233.208113207547	159.980377358491	2231.70392156863	151.552941176471	220.974311210702	32.8798340307181	142.17040949429	39.7336578906744	39.8339696625243	31.1	54.6830652774064	0.0324410745305254	2334.80700304612	75.0741801622548	1.75829791888767	FW_56
0.8	1.3	0.215610989615983	563.192048922621	287.024905660377	143.081509433962	3178.2	300.386666666667	287.49424254778	25.205872712985	120.689214869724	44.3654839345638	32.2571318880626	35	80.6863973354963	0.0426169906622914	1895.68919255322	54.1625483586634	2.30532563815704	FW_80
0.8	1.3	0.215610989615983	563.192048922621	287.024905660377	143.081509433962	3178.2	300.386666666667	287.49424254778	25.205872712985	120.689214869724	44.3654839345638	32.2571318880626	35	77.2792325224929	0.0310607081528039	2615.65329200262	74.7329512000749	2.20797807207123	FW_80
0.8	1.3	0.215610989615983	563.192048922621	287.024905660377	143.081509433962	3178.2	300.386666666667	287.49424254778	25.205872712985	120.689214869724	44.3654839345638	32.2571318880626	35	76.005346901406	0.0305288506932902	2611.72542938577	74.6207265538793	2.17158134004017	FW_80
0.8	1.3	0.215610989615983	563.192048922621	287.024905660377	143.081509433962	3178.2	300.386666666667	287.49424254778	25.205872712985	120.689214869724	44.3654839345638	32.2571318880626	35	84.8128926008942	0.0755156920756898	1231.31611085894	35.1804603102555	2.42322550288269	FW_80
0.8	1.3	0.215610989615983	563.192048922621	287.024905660377	143.081509433962	3178.2	300.386666666667	287.49424254778	25.205872712985	120.689214869724	44.3654839345638	32.2571318880626	35	78.0572299845518	0.0543340300753326	1496.39024293919	42.7540069411196	2.23020657098719	FW_80
2.5	0.5	0.278464571947395	91.5026678510976	39.2443773584906	39.350641509434	386.798823529412	25.6723921568627	31.5567775629162	38.9019305534543	24.1892665474204	57.9144252008568	44.9513219044424	1	220.8	0.105175945405281	8936.3387778166	8936.3387778166	352.349546220568	FW_37
2.5	0.5	0.278464571947395	91.5026678510976	39.2443773584906	39.350641509434	386.798823529412	25.6723921568627	31.5567775629162	38.9019305534543	24.1892665474204	57.9144252008568	44.9513219044424	62.8	230	0.105175945405281	8936.3387778166	142.298388181793	5.61066156402178	FW_37
2.5	0.5	0.278464571947395	91.5026678510976	39.2443773584906	39.350641509434	386.798823529412	25.6723921568627	31.5567775629162	38.9019305534543	24.1892665474204	57.9144252008568	44.9513219044424	62.8	260	0.0246420236882941	3829.75541841375	60.9833665352508	1.48306104287483	FW_37
2.5	0.5	0.278464571947395	91.5026678510976	39.2443773584906	39.350641509434	386.798823529412	25.6723921568627	31.5567775629162	38.9019305534543	24.1892665474204	57.9144252008568	44.9513219044424	62.8	250	0.0289290081929076	10065.4326322987	160.277589686285	4.44747204976852	FW_37
2.5	0.5	0.278464571947395	91.5026678510976	39.2443773584906	39.350641509434	386.798823529412	25.6723921568627	31.5567775629162	38.9019305534543	24.1892665474204	57.9144252008568	44.9513219044424	62.8	240	0.0566500417018728	7368.16292036337	117.327435037633	5.70003661696294	FW_37
1.2	2	0.306147157777581	175.253062871337	104.428461538462	65.2523076923077	1501.904	114.5308	94.1568458591923	35.1549012649047	52.480903676152	41.8494574459226	39.2613840856916	39.7	30.5091289431872	0.0431006141472702	744.388367494132	18.7503367126985	0.768491912926629	FW_74
1.2	2	0.306147157777581	175.253062871337	104.428461538462	65.2523076923077	1501.904	114.5308	94.1568458591923	35.1549012649047	52.480903676152	41.8494574459226	39.2613840856916	39.7	49.3622688136	0.174722929159069	651.379466757204	16.4075432432545	1.24338208598489	FW_74
1.2	2	0.306147157777581	175.253062871337	104.428461538462	65.2523076923077	1501.904	114.5308	94.1568458591923	35.1549012649047	52.480903676152	41.8494574459226	39.2613840856916	39.7	10.2187425590355	0.0251970547233077	417.302357158089	10.5113943868536	0.257399056902657	FW_74
1.2	2	0.306147157777581	175.253062871337	104.428461538462	65.2523076923077	1501.904	114.5308	94.1568458591923	35.1549012649047	52.480903676152	41.8494574459226	39.2613840856916	39.7	31.4989452378755	0.0450931678952759	718.531382959597	18.0990272785793	0.793424313296613	FW_74
1.2	2	0.306147157777581	175.253062871337	104.428461538462	65.2523076923077	1501.904	114.5308	94.1568458591923	35.1549012649047	52.480903676152	41.8494574459226	39.2613840856916	39.7	43.3591552651844	0.144291167997456	432.550895573219	10.8954885534816	1.09217015781321	FW_74
0.8	0	0.151034381694404	1039.8439882655	204.322307692308	114.411538461538	2259.746	226.2428	203.803401580029	27.4733958862056	102.811682307058	38.0682232452681	40.5723759858815	38.6	74.1330374564443	0.0507343919055729	1510.89616244204	39.1423876280321	1.92054501182498	FW_81
0.8	0	0.151034381694404	1039.8439882655	204.322307692308	114.411538461538	2259.746	226.2428	203.803401580029	27.4733958862056	102.811682307058	38.0682232452681	40.5723759858815	38.6	81.8088029821714	0.049945812388826	1830.33422173855	47.4179850191335	2.1193990409889	FW_81
0.8	0	0.151034381694404	1039.8439882655	204.322307692308	114.411538461538	2259.746	226.2428	203.803401580029	27.4733958862056	102.811682307058	38.0682232452681	40.5723759858815	38.6	63.7233700780643	0.0639852802678348	1015.7053780958	26.3136108314975	1.65086450979441	FW_81
0.8	0	0.151034381694404	1039.8439882655	204.322307692308	114.411538461538	2259.746	226.2428	203.803401580029	27.4733958862056	102.811682307058	38.0682232452681	40.5723759858815	38.6	98.0369835382414	0.0715087860631313	1544.14147552169	40.0036651689558	2.53981822637931	FW_81
0.8	0	0.151034381694404	1039.8439882655	204.322307692308	114.411538461538	2259.746	226.2428	203.803401580029	27.4733958862056	102.811682307058	38.0682232452681	40.5723759858815	38.6	77.4819900592169	0.0623245669905606	1275.19097705201	33.0360356749224	2.00730544194862	FW_81
1.5	0	0.260212775127393	342.829984053463	182.396470588235	105.125882352941	2677.928	184.6916	179.250995354124	29.0289858790316	86.9570827257397	39.9326136683662	34.285806118737	44.85	84.9782977075805	0.0295611725457902	2909.72386548446	64.8767862984271	1.89472235691372	FW_61
1.5	0	0.260212775127393	342.829984053463	182.396470588235	105.125882352941	2677.928	184.6916	179.250995354124	29.0289858790316	86.9570827257397	39.9326136683662	34.285806118737	44.85	70.800242605867	0.024614945046177	2909.70206561294	64.876300236632	1.57860072699815	FW_61
1.5	0	0.260212775127393	342.829984053463	182.396470588235	105.125882352941	2677.928	184.6916	179.250995354124	29.0289858790316	86.9570827257397	39.9326136683662	34.285806118737	44.85	68.3981699364013	0.0205812864697959	3359.47348136528	74.9046484139416	1.52504280794652	FW_61
1.5	0	0.260212775127393	342.829984053463	182.396470588235	105.125882352941	2677.928	184.6916	179.250995354124	29.0289858790316	86.9570827257397	39.9326136683662	34.285806118737	44.85	72.6814749414641	0.045210347842106	1617.7897190059	36.0711197102765	1.62054570661013	FW_61
1.5	0	0.260212775127393	342.829984053463	182.396470588235	105.125882352941	2677.928	184.6916	179.250995354124	29.0289858790316	86.9570827257397	39.9326136683662	34.285806118737	44.85	96.651192841721	0.0351955222833573	2841.47215432202	63.3550090149837	2.1549875772959	FW_61
1.5	0	0.335690611488041	137.633617078685	83.2834615384615	63.1083076923077	956.9944	68.05624	68.1155955622815	37.6761261280946	46.713826178636	44.9126093848112	41.3024262270879	30.79	39.889153471605	0.0264664495868028	1494.1941429091	48.5285528713577	1.29552300979555	FW_76
1.5	0	0.335690611488041	137.633617078685	83.2834615384615	63.1083076923077	956.9944	68.05624	68.1155955622815	37.6761261280946	46.713826178636	44.9126093848112	41.3024262270879	30.79	42.077885907993	0.0242283703266308	1781.25007719152	57.851577693781	1.36660883104881	FW_76
1.5	0	0.335690611488041	137.633617078685	83.2834615384615	63.1083076923077	956.9944	68.05624	68.1155955622815	37.6761261280946	46.713826178636	44.9126093848112	41.3024262270879	30.79	43.2987629858563	0.0313497261709105	1452.44586388488	47.1726490381578	1.4062605711548	FW_76
1.5	0	0.335690611488041	137.633617078685	83.2834615384615	63.1083076923077	956.9944	68.05624	68.1155955622815	37.6761261280946	46.713826178636	44.9126093848112	41.3024262270879	30.79	40.8501935448139	0.0360563100308294	1182.43302054249	38.4031510406783	1.32673574357953	FW_76
1.5	0	0.335690611488041	137.633617078685	83.2834615384615	63.1083076923077	956.9944	68.05624	68.1155955622815	37.6761261280946	46.713826178636	44.9126093848112	41.3024262270879	30.79	50.5645242002274	0.0728628887167485	937.075911491091	30.4344238873365	1.64223852550268	FW_76
