# Supplementary material for: Nonlinear dimensionality reduction and Bayesian optimization for accelerating design of materials
Source: Sci Rep. 2026 May 9;16:21226. doi: 10.1038/s41598-026-51517-8 (PMC13346991; doi:10.1038/s41598-026-51517-8)
Supplement: Supplementary file 1 — Supplementary Information. [file 41598_2026_51517_MOESM1_ESM.zip › SI_folder_DR_v1/notebooks/done_pca_supplementary_file_to_upload.ipynb]

# %% [markdown]
# Jupyter Notebook for  
**"Linear and Non‑linear Dimensionality Reduction and Bayesian Optimization Framework for Predicting and Designing High‑Performance Biofoam"**

This Jupyter notebook accompanies the scientific article *“Nonlinear dimensionality reduction and Bayesian optimization for accelerating design of materials.”*  
It is intended to help readers reproduce the key analyses, figures, and results presented in the paper.

The notebook is implemented in Python and uses Gaussian Process Regression (GPR) as a surrogate model within a Bayesian Optimization (BO) framework. Optimization is guided by the Expected Improvement (EI) acquisition function to efficiently explore the design space.

**Note:** To run this notebook successfully, ensure that the dataset `df_foams.csv`,containing the experimental data used in the paper, is placed in the same directory as the notebook.


### **Key Components**

- **Principal Component Analysis (PCA)**  
  Used as a linear dimensionality reduction baseline to capture the dominant structure of the rheological feature space.

- **Gaussian Process Regression (GPR)**  
  Serves as a surrogate model to approximate the yield stress landscape of the foam formulations.

- **Bayesian Optimization (BO)**  
  A sequential strategy that selects new candidate points based on model predictions and uncertainty.

- **Expected Improvement (EI)**  
  The acquisition function used to balance exploration and exploitation during optimization.

- **Second GP model**  
  Maps optimal latent space points to formulation compositions, enabling identification of optimal compositional ratios for biobased foam design.


# %% [code]
# === Numerical and data handling ===
import numpy as np
import pandas as pd

# === Visualization ===
import matplotlib.pyplot as plt
import matplotlib as mpl
import seaborn as sns
from matplotlib import rcParams
from matplotlib.ticker import FixedLocator, MaxNLocator
from matplotlib.lines import Line2D
from matplotlib.patches import Ellipse
from mpl_toolkits.mplot3d import Axes3D

# Optional: disable LaTeX rendering in plots
mpl.rcParams['text.usetex'] = False

# === Preprocessing and dimensionality reduction ===
from sklearn.preprocessing import StandardScaler
from sklearn.decomposition import PCA
 # KMeans clustering algorithm for unsupervised partitioning of data into clusters
from sklearn.cluster import KMeans 
# Metric to evaluate clustering quality based on intra- and inter-cluster distances
from sklearn.metrics import silhouette_score  
# Import libraries for k-NN preservation calculation
from sklearn.neighbors import NearestNeighbors
from sklearn.manifold import trustworthiness
from matplotlib.patches import Ellipse
from sklearn.metrics import pairwise_distances_argmin_min
# === Modeling ===
from sklearn.gaussian_process import GaussianProcessRegressor
from sklearn.gaussian_process.kernels import (
    RBF, Matern, WhiteKernel, ConstantKernel, RationalQuadratic, DotProduct
)

# === Model evaluation and validation ===
from sklearn.model_selection import (
    GroupShuffleSplit, train_test_split
)
from sklearn.metrics import (
    mean_absolute_error,
    r2_score,
    mean_squared_error,
    mean_absolute_percentage_error,
    pairwise_distances_argmin_min
)

# === Other utilities ===
from scipy.ndimage import gaussian_filter
from scipy.spatial import ConvexHull
# For shuffling data or basic random operations
import random
# For accessing normal distribution functions (e.g., PDF, CDF) used in acquisition functions like EI
from scipy.stats import norm


# %% [markdown]
## Data Loading, Filtering, and Scaling

This section prepares the dataset for training and evaluating the two Gaussian Process (GP) models used in the study.  
The experimental dataset is stored in `df_foams.csv` and contains composition variables, rheological features, and mechanical performance (yield stress).

We construct targeted subsets to support the two GP models introduced in the manuscript:

- **First model (R2M: Rheology to Mechanics)**  
  Predicts the yield stress from latent rheological observables.

- **Second model (C2R: Composition to Rheology)**  
  Predicts latent rheological coordinates from formulation composition.


- **Test Set**:  
  A small set of samples is held out from training, used to evaluate the generalization of the first model.

### Key Steps

1. **Load the dataset**  
   The full dataset is loaded into a DataFrame (`df_original`), containing composition, rheology, and mechanical measurements for all foam formulations.

2. **Define modeling subsets**  
   The dataset is partitioned into three groups:
   - **`gpr1_sample_set`**: Contains the samples used for DR and to train both models.
  
   - **`gpr2_sample_set`**: Contains the samples based on which all the numerical values are scaled before DR and model training.
   - **`test_set`**: A held‑out subset used to evaluate the predictive performance of **first GP model**.

3. **Filter the DataFrame into modeling subsets**
   - **`df_rheology`**: Dataframe that contains all the columns presented in `gpr1_sample_set`.
   - **`df_composition`**: Dataframe that contains all the columns presented in `gpr2_sample_set`.
   - **`df_test`**: Dataframe used to evaluate generalization of `first model`.

All numerical features are standardized (zero mean, unit variance) to ensure consistent scaling across rheology, composition, and mechanical variables.  
These preprocessing steps ensure clean, well‑structured inputs for both GP models and support reproducible surrogate modeling and optimization.


# %% [code]
# Load the CSV file containing all the data
# This file ('df_foams.csv') must be in the working directory and should contain the necessary experimental data
df_original = pd.read_csv('df_foams.csv')


# Display the shape of the initial DataFrame to confirm successful loading of data
print(f"Initial data shape: {df_original.shape}")

# Generate two DataFrames based on selected sample identifiers: 
#one for rheological property modeling and another for mechanical property prediction.

# Define the sample set for the first GP model,
# which predicts mechanical properties based on composition and rheological features.
# Note: The sample sets for GPR1 and GPR2 differ because not all compositions 
# have corresponding mechanical property measurements.

gpr1_sample_set = ['FW_28', 'FW_29', 'FW_32', 'FW_33', 'FW_34', 
                     'FW_36', 'FW_43', 'FW_46', 'FW_48', 'FW_49', 
                     'FW_53', 'FW_54', 'FW_55', 'FW_57', 'FW_58',
                     'FW_59', 'FW_82', 'FW_47', 'FW_31', 'FW_42', 
                     'FW_35', 'FW_41', 'FW_44', 'FW_45', 'FW_56', 
                     'FW_74', 
                     ]


# These samples are chosen based on their composition relevant to rheological properties

gpr2_sample_set = [
    'FW_28', 'FW_29', 'FW_32', 'FW_33', 'FW_34', 
    'FW_36', 'FW_43', 'FW_46', 'FW_48', 'FW_49', 
    'FW_53', 'FW_54', 'FW_55', 'FW_57', 'FW_58', 
    'FW_59', 'FW_82', 'FW_47', 'FW_31', 'FW_42', 
    'FW_35', 'FW_41', 'FW_44', 'FW_45', 'FW_50', 
    'FW_56', 'FW_80' 
]
# Define the test set for GPR1
# This set includes samples not used in training, allowing for unbiased performance evaluation
test_set = [

    'FW_81',  # Pine pulp sample
    'FW_61'   # Lignin sample
]

#creating three Dataframes, two for first GPR and one for second GPR

df_rheology = df_original[df_original['Set_Name'].isin(gpr1_sample_set)]
df_test = df_original[df_original['Set_Name'].isin(test_set)]
df_composition = df_original[df_original['Set_Name'].isin(gpr2_sample_set)]

# Optional: Display the shapes of the filtered DataFrames for confirmation

print(f"Selected DataFrame for first GPR (Rheology and Mechanical): {df_rheology.shape}")
print(f"Selected DataFrame for Testing first GPR: {df_test.shape}")
print(f"Selected DataFrame for second GPR (Composition and Rheology): {df_composition.shape}")

# %% [markdown]
## Standardization of Feature Sets

To prepare the data for the two GP models used in this study, we standardize all relevant features to a zero mean and unit variance. Standardization ensures that all variables contribute comparably during model training, which is especially important for distance‑based kernels used in GPR.

### Key Steps in the Standardization Process

1. **Feature Selection**  
   We construct three DataFrames containing the same set of rheological and mechanical features:
   - `df_composition_columns`: extracted from `df_composition`, used to fit the scalers.  
   - `df_rheology_columns`: extracted from `df_rheology`, used to train the **first model**.
   - `df_test_columns`: extracted from `df_test`, used to evaluate the generalization of the **first model**.

   These features include Benecell, Storacell, storage and loss moduli at different temperatures, gelification temperature, minimum moduli, and yield stress.

2. **Scaler Initialization**  
   A separate `StandardScaler` is instantiated for each feature.  
   This allows:
   - independent fitting of each variable  
   - consistent application of the same scaling to rheology and test sets  
   - full control over the transformation pipeline

3. **Applying Standardization**  
   - For the composition subset (`df_composition_columns`), each feature is standardized using `fit_transform()`.  
     This defines the scaling parameters (mean and standard deviation) for each variable.
   - The same fitted scalers are then applied to `df_rheology_columns` and `df_test_columns` using `transform()`, ensuring consistent scaling across all datasets.
   - Because `StandardScaler` expects 2D input, each column is reshaped before transformation.

The shapes and first few rows of the scaled DataFrames are printed before and after standardization to verify correctness and structural integrity.


# %% [code]
columns_to_scale = [
    'Benecell', 'Storacell', 'Min grad angle',
    'Storage modulus at min grad angle',
    'Storage modulus at room temperature',
    'Loss modulus at room temperature',
    'Storage modulus at high temperature',
    'Loss modulus at high temperature',
    'Minimum storage modulus', 'Minimum loss modulus',
    'Minimum storage modulus temperature', 'Minimum loss modulus temperature',
    'Gelification temperature', 'Yield stress',
]

scalers = {}
df_composition_scaled = df_composition[columns_to_scale].copy()

# Fit scalers and apply to training set
for col in columns_to_scale:
    scaler = StandardScaler()
    df_composition_scaled[col] = scaler.fit_transform(df_composition[[col]])
    scalers[col] = scaler

print(df_composition_scaled.head())
print("df_composition_scaled", df_composition_scaled.shape)

# %% [code]
df_rheology_scaled = df_rheology[columns_to_scale].copy()
df_test_scaled = df_test[columns_to_scale].copy()

for col in columns_to_scale:
    df_rheology_scaled[col] = scalers[col].transform(df_rheology[[col]])
    df_test_scaled[col] = scalers[col].transform(df_test[[col]])

print(df_rheology_scaled.head())
#print(df_test_scaled.head())
print("df_rheology_scaled", df_rheology_scaled.shape)

# %% [markdown]
## PCA‑based clustering and embedding‑quality assessment

This section applies **Principal Component Analysis (PCA)** to the rheological feature space and evaluates the resulting two‑dimensional embedding using clustering and standard unsupervised quality metrics. The goal is to assess the structure and reliability of the reduced representation before using it in downstream surrogate modeling.

### Step 1  Unique rheology profiles
The rheological dataset contains multiple replicate measurements for each formulation.  
To ensure that PCA reflects **formulation‑level structure**, the scaled rheology data are grouped by `Set_Name`, and the mean of each group is taken.  
This produces a **26×11 matrix** representing one rheological feature vector per formulation.

### Step 2  Dimensionality reduction with PCA
PCA is applied to the 11 rheological features to obtain a **two‑dimensional embedding**.  
Although the cumulative explained‑variance curve is computed using all components, only the top two principal components are used for visualization and subsequent analysis.

### Step 3  Clustering in PCA space
The 2D PCA embedding is clustered into **three groups** using KMeans.  
Cluster structure is visualized together with covariance‑based confidence ellipses to illustrate:

- intra‑cluster variability  
- geometric separation  
- overall structure in the reduced space  

### Step 4  Embedding‑quality metrics

To evaluate how well PCA preserves meaningful structure from the original 11‑dimensional rheology space, three standard unsupervised metrics are computed:

#### **1. Silhouette score**
Quantifies how well the clusters are separated in PCA space.  
Higher values indicate more coherent and well‑separated clusters.

#### **2. k‑nearest‑neighbor (k‑NN) preservation**
Measures how well local neighborhoods in the original feature space are preserved after dimensionality reduction.  
Computed using Jaccard similarity between original and embedded neighborhoods.

#### **3. Trustworthiness**
Penalizes “false neighbors” introduced by the embedding.  
Higher trustworthiness indicates better preservation of local structure.

### Step 5  Constructing PCA‑based latent datasets
The 2D PCA coordinates are stored in a new DataFrame (`df_pca_unique`) and merged back onto the full rheology dataset (130 samples) using `Set_Name`.  
This produces a full latent‑space representation (`df_pca_full`) that aligns each replicate with its corresponding PCA coordinates.


Overall, this PCA analysis provides a diagnostic view of the rheological feature manifold and supports the use of PCA‑derived latent variables in subsequent surrogate modeling and Bayesian optimization.


# %% [code]
#include Set_Name column with the scaled dataframe
df_rheo_scaled = pd.DataFrame(
    df_rheology_scaled,
    columns=columns_to_scale
)

df_rheo_scaled["Set_Name"] = df_rheology["Set_Name"].values


df_rheo_unique = (
    df_rheo_scaled
    .groupby("Set_Name", sort=False)
    .mean()
    .reset_index()
)

print("df_rheo_unique", df_rheo_unique.shape)


# %% [code]
# === PCA and Dimensionality Reduction on Rheological Data ===

# Initialize PCA to reduce the dataset to 2 principal components.
# Note: Although the explained variance plot in the article was generated with 11 components,
# the actual analysis and visualization use only the top 2.
pca = PCA(n_components=2)


# Apply the same PCA transformation to rheological data
# This ensures consistency in feature space between training and test sets
df_rheology_columns_pca = pca.fit_transform(df_rheo_unique.loc[:, [
        # 'Benecell',  # Excluded columns
        # 'Storacell',
        'Min grad angle',
        'Storage modulus at min grad angle',
        'Storage modulus at room temperature',
        'Loss modulus at room temperature',
        'Storage modulus at high temperature',
        'Loss modulus at high temperature',
        'Minimum storage modulus',
        'Minimum loss modulus',
        'Minimum storage modulus temperature',
        'Minimum loss modulus temperature',
        'Gelification temperature'
    ]].values)

# Display the first 10 rows of the PCA approximation for rheology data
print('\nPCA approximation of the main data:\n', df_rheology_columns_pca[0:10, :])


# === Explained Variance Visualization ===

# Compute the cumulative explained variance to assess dimensionality reduction effectiveness
cumulative_variance_ratio = np.cumsum(pca.explained_variance_ratio_)
print(cumulative_variance_ratio)
# Create figure and axes
fig, ax = plt.subplots(figsize=(3.5, 3.2))
ax.xaxis.set_major_locator(MaxNLocator(nbins=6))
# Plot cumulative explained variance ratio
ax.plot(range(1, len(cumulative_variance_ratio) + 1), cumulative_variance_ratio,
        'o-', markersize=10, color='#CC79A7', label='Cumulative EVR')

# Add a reference point at the origin
ax.scatter(0, 0, s=100, color='#0072B2')

# Connect (0, 0) to the first data point
ax.plot([0, 1], [0, cumulative_variance_ratio[0]],
        color='#0072B2', linestyle='-', linewidth=1)

# Highlight the chosen number of components (e.g., n = 2)
ax.axvline(x=2, color='#D55E00', linestyle='--', lw=3, label='Chosen $n=2$')

# Set axis labels
ax.set_xlabel('$n$', fontsize=10)
ax.set_ylabel('Cumulative $EVR$', fontsize=10)

# Set ticks and limits
ax.tick_params(axis='both', labelsize=10)
ax.set_ylim(0.75, 1.01)  # Adjust y-axis to focus on high variance capture

# Remove grid
ax.grid(False)

# Optional: add legend
#ax.legend(fontsize=10)
# Tight layout
fig.tight_layout()
# Show the plot
plt.show() 

# %% [code]
# === Clustering in PCA Space Using KMeans ===
n_clusters = 3
kmeans = KMeans(n_clusters=n_clusters, random_state=32, n_init=20)
labels = kmeans.fit_predict(df_rheology_columns_pca)
cluster_centers = kmeans.cluster_centers_


# === Silhouette Score ===
sil_score = silhouette_score(df_rheology_columns_pca, labels)
print(f"Silhouette Score of pca embedding: {sil_score:.3f}")

# === k-NN Preservation Score ===

def knn_preservation(original_data, embedded_data, k=5):
    nbrs_orig = NearestNeighbors(n_neighbors=k+1).fit(original_data)
    indices_orig = nbrs_orig.kneighbors(original_data, return_distance=False)[:, 1:]

    nbrs_embed = NearestNeighbors(n_neighbors=k+1).fit(embedded_data)
    indices_embed = nbrs_embed.kneighbors(embedded_data, return_distance=False)[:, 1:]

    jaccard_scores = [
        len(set(indices_orig[i]) & set(indices_embed[i])) /
        len(set(indices_orig[i]) | set(indices_embed[i]))
        for i in range(original_data.shape[0])
    ]
    return np.mean(jaccard_scores)


original_features = df_rheo_unique.loc[:, [
    'Min grad angle',
    'Storage modulus at min grad angle',
    'Storage modulus at room temperature',
    'Loss modulus at room temperature',
    'Storage modulus at high temperature',
    'Loss modulus at high temperature',
    'Minimum storage modulus',
    'Minimum loss modulus',
    'Minimum storage modulus temperature',
    'Minimum loss modulus temperature',
    'Gelification temperature'
]].values

knn_score = knn_preservation(original_features, df_rheology_columns_pca, k=5)
print(f"Average k-NN Preservation (k=5): {knn_score:.3f}")

#trustworthiness


trust_score = trustworthiness(
    original_features,
    df_rheology_columns_pca,
    n_neighbors=5
)

print(f"Trustworthiness (k=5): {trust_score:.3f}")

# === Cluster Visualization ===


fig, ax = plt.subplots(figsize=(3.5, 3.2))
colors = ["#0072B2", "#D55E00", "#CC79A7"]
markers = ['o', 'v', '^']

for i in range(n_clusters):
    points = df_rheology_columns_pca[labels == i]
    center = cluster_centers[i]

    ax.scatter(
        points[:, 0], points[:, 1],
        s=45, color=colors[i], marker=markers[i],
        edgecolor='black', linewidth=0.6, alpha=0.85,
        label=f'Cluster {i+1}'
    )

    # Confidence ellipse
    cov = np.cov(points.T)
    vals, vecs = np.linalg.eigh(cov)
    order = vals.argsort()[::-1]
    vals, vecs = vals[order], vecs[:, order]
    angle = np.degrees(np.arctan2(vecs[1, 0], vecs[0, 0]))
    width, height = 2 * np.sqrt(vals)

    ellipse = Ellipse(
        xy=center, width=width*2.5, height=height*2.5,
        angle=angle, facecolor=colors[i], alpha=0.18, edgecolor='k'
    )
    ax.add_patch(ellipse)

ax.set_xlabel(r'$\mathrm{PCA}_1$', fontsize=10)
ax.set_ylabel(r'$\mathrm{PCA}_2$', fontsize=10)
ax.tick_params(axis='both', labelsize=10)
# ax.legend(fontsize=9)
plt.tight_layout()
plt.show()


# %% [code]


# === Trustworthiness for k=5 (already done) ===
trust_score_5 = trustworthiness(
    original_features,
    df_rheology_columns_pca,
    n_neighbors=5
)
print(f"Trustworthiness (k=5): {trust_score_5:.3f}")

# === Trustworthiness for k=60 ===
trust_score_10 = trustworthiness(
    original_features,
    df_rheology_columns_pca,
    n_neighbors=10
)
print(f"Trustworthiness (k=10): {trust_score_10:.3f}")


# %% [code]
#creating unique PCA dataframe 

df_pca_unique = pd.DataFrame(
    df_rheology_columns_pca,
    columns=["pca_1", "pca_2"]
)

df_pca_unique["Set_Name"] = df_rheo_unique["Set_Name"].values

print("df_pca_unique", df_pca_unique.shape)
df_pca_unique.head()


# %% [markdown]
## Merge back to original shape 

# %% [code]
#merge PCA back to 130 samples 

df_pca_full = df_rheo_scaled.merge(
    df_pca_unique,
    on="Set_Name",
    how="left"
)


print("df_pca_full", df_pca_full.shape)


# %% [markdown]
## Gaussian Process Model on PCA‑reduced rheology data

This section trains the **first GP model** to predict yield stress from the two‑dimensional PCA embedding of the rheological feature space. The workflow includes group‑based splitting, kernel specification, model fitting, performance evaluation, and visualization of the predicted mechanical landscape.

### Step 1  Inputs and target definition
- **Inputs (`x_data`)**: the two PCA components (`pca_1`, `pca_2`) assigned to all 130 rheology samples.
- **Target (`y_data`)**: the scaled yield stress values corresponding to each sample.

### Step 2  Group‑based train/validation split
A `GroupShuffleSplit` is used to ensure that all five replicates of each formulation remain together in either the training or validation set.  
This prevents information leakage and preserves formulation‑level independence.

### Step 3  Kernel specification
The GPR kernel is a sum of:
- **ConstantKernel**  global signal variance  
- **RBF kernel**  smoothness and characteristic length scale  
- **WhiteKernel**  independent Gaussian noise  

Hyperparameters are bounded and optimized during training using multiple restarts (`n_restarts_optimizer=10`).

### Step 4  Model fitting
The first GP model is trained on the PCA‑reduced training data.  
After optimization, the learned kernel parameters are printed to verify convergence and interpret the model’s smoothness and noise characteristics.

### Step 5  Prediction and evaluation
Predictions are made for both training and validation sets.  
Because yield stress was standardized earlier, predictions are **inverse‑transformed back to kPa** using the stored scaler.

Performance is evaluated using:
- **RMSE**  
- **MAE**  
- **R² score**

These metrics quantify accuracy and generalization.

### Step 6  True vs predicted scatter plot
A scatter plot compares predicted vs. true yield stress values for both training and validation sets.  
A 45° “perfect‑fit” line is included to visually assess prediction quality and potential bias.

### Step 7  Prediction surface over PCA space
A dense 2D grid is generated across the PCA domain.  
The trained GPR model predicts:
- the **mean yield stress**, and  
- the **standard deviation** (posterior uncertainty)  

at each grid point.  
Predictions are inverse‑transformed to original units.

### Step 8  Peak identification
Two peaks in the predicted yield stress landscape are identified:
1. **Global maximum**, shows the best predicted formulation region
2. **Second maximum**, shows another promising region, independent of the first
masking avoids trivial duplicates  


It helps interpret the mechanical landscape learned by the GP

Both peak coordinates (in PCA space) and predicted yield stress values are printed.


### Step 9  Contour plot of predicted yield stress
A filled contour plot visualizes the predicted yield stress surface over PCA space.  
Training and validation points are overlaid, and the two peaks are highlighted with filled and unfilled star markers.

### Step 10  3D surface visualization
A 3D surface plot shows the predicted mechanical landscape with:
- PCA components on the horizontal axes  
- predicted yield stress on the vertical axis  
- training/validation points and peak markers overlaid  

This visualization provides an intuitive view of the mechanical response surface learned by the GPR model.


# %% [code]
# === Define Inputs and Target ===
x_data = df_pca_full[["pca_1", "pca_2"]].values
y_data = df_pca_full["Yield stress"].values             


# === Group-based Split ===
groups = df_pca_full["Set_Name"].values

splitter = GroupShuffleSplit(train_size=0.8, random_state=58) 
train_idx, val_idx = next(splitter.split(x_data, y_data, groups=groups))

# === Create Training and Validation Sets ===
x_train_1, x_val_1 = x_data[train_idx], x_data[val_idx]
y_train_1, y_val_1 = y_data[train_idx], y_data[val_idx]

# === Assign Sample_IDs after splitting ===
sample_ids = df_rheology['Set_Name'].values        # all samples in same order as x_data
sample_ids_train = sample_ids[train_idx]
sample_ids_val = sample_ids[val_idx]
sample_ids_all = np.concatenate([sample_ids_train, sample_ids_val])  # for CSV later


kernel = (
    ConstantKernel(1.0, (1e-2, 1e2)) *
    RBF(length_scale=2.0, length_scale_bounds=(0.5, 10.0)) 
    + WhiteKernel(noise_level=0.1, noise_level_bounds=(0.05, 1.0))
)


# === Fit GPR Model ===
gpr_1 = GaussianProcessRegressor(kernel=kernel, n_restarts_optimizer=10,
                                 normalize_y=False, random_state=42)
gpr_1.fit(x_train_1, y_train_1)

# === Print Learned Kernel ===
print("Learned GPR Kernel:", gpr_1.kernel_)

# === Predict on Train and Validation Sets ===
y_train_1_pred = gpr_1.predict(x_train_1)
y_val_1_pred = gpr_1.predict(x_val_1)

# === Inverse Transform to Original Scale ===
scaler_yield_stress = scalers['Yield stress']

y_train_1_original = scaler_yield_stress.inverse_transform(y_train_1.reshape(-1, 1)).flatten()
y_train_1_pred_original = scaler_yield_stress.inverse_transform(y_train_1_pred.reshape(-1, 1)).flatten()
y_val_1_original = scaler_yield_stress.inverse_transform(y_val_1.reshape(-1, 1)).flatten()
y_val_1_pred_original = scaler_yield_stress.inverse_transform(y_val_1_pred.reshape(-1, 1)).flatten()

# === Evaluation Function ===
def evaluate(true, pred, name=""):
    rmse = np.sqrt(mean_squared_error(true, pred))
    mae = mean_absolute_error(true, pred)
    r2 = r2_score(true, pred)
    print(f"{name} RMSE: {rmse:.2f}")
    print(f"{name} MAE: {mae:.2f}")
    print(f"{name} R²: {r2:.3f}")
    return rmse, mae, r2

# === Evaluation Output ===
print("\n=== Evaluation ===")
evaluate(y_train_1_original, y_train_1_pred_original, "Train")
evaluate(y_val_1_original, y_val_1_pred_original, "Validation")


# %% [code]
# === Plot: True vs Predicted Yield Stress from GPR on PCA-Reduced Data ===

fig, ax = plt.subplots(figsize=(3.5, 3.2))
# === Scatter plots ===
ax.scatter(y_train_1_original, y_train_1_pred_original, label='Train', color='#0072B2', s=40, marker='o', alpha=0.8)
ax.scatter(y_val_1_original, y_val_1_pred_original, label='Validation', color='#D55E00', s=40, marker='v', alpha=0.8)
# === Perfect fit line ===
# === Combine all true and predicted values to determine the plotting range ===
all_true = np.concatenate([y_train_1_original, y_val_1_original])
all_pred = np.concatenate([y_train_1_pred_original, y_val_1_pred_original])

# === Determine min and max for perfect fit line ===
min_val = min(all_true.min(), all_pred.min())
max_val = max(all_true.max(), all_pred.max())
ax.plot([min_val, max_val], [min_val, max_val],  linestyle='--', color='dimgrey', linewidth=2.5, label='Perfect fit')

# === Labels and ticks ===
ax.set_xlabel('True $\sigma_y$ [kPa]', fontsize=10)
ax.set_ylabel('PCA Predicted $\sigma_y$ [kPa]', fontsize=10)
ax.tick_params(labelsize=10)
ax.set_xscale('linear')
ax.set_yscale('linear')
ax.minorticks_on()

# === Combined legend ===
custom_lines = [
    Line2D([0], [0], marker='o', color='w', label='Train', markerfacecolor='#0072B2', markersize=7),
    Line2D([0], [0], marker='v', color='w', label='Validation', markerfacecolor='#D55E00', markersize=7),
    Line2D([0], [0], linestyle='--', color='dimgrey', lw=2.5, label='Perfect fit')
]
ax.legend(handles=custom_lines, loc='lower right', fontsize=8.5, frameon=False)

#=== Grid and layout ===
ax.grid(False)
plt.tight_layout()
#plt.savefig('gpr_pca_prediction_updated.png', dpi=300, bbox_inches='tight')
plt.show()

# %% [code]
# ===Define a dense PCA grid for prediction ===
# === We generate a 2D grid over the PCA-reduced space to visualize predictions across the feature space. ===
extra_bound = 1  
pca1_min = x_data[:, 0].min() * extra_bound
pca1_max = x_data[:, 0].max() * extra_bound
pca2_min = x_data[:, 1].min() * extra_bound
pca2_max = x_data[:, 1].max() * extra_bound

# === Create evenly spaced grid for PCA1 and PCA2 ===
PCA1 = np.linspace(pca1_min, pca1_max, 120)
PCA2 = np.linspace(pca2_min, pca2_max, 120)
xi_grid, yi_grid = np.meshgrid(PCA1, PCA2)

# === Combine mesh coordinates into input format for GPR prediction ===
input_grid_mech = np.column_stack((xi_grid.ravel(), yi_grid.ravel()))

### === Predict Yield Stress over the grid using the trained GPR model ===
zi_scaled, std_grid = gpr_1.predict(input_grid_mech, return_std=True)  # Predict mean and std
zi_scaled = zi_scaled.reshape(xi_grid.shape)
std_grid = std_grid.reshape(xi_grid.shape)


# === Convert scaled predictions back to original units (kPa) ===
zi_original = scaler_yield_stress.inverse_transform(zi_scaled)
std_original = scaler_yield_stress.inverse_transform(std_grid)

# === Identify Peaks in the GPR Prediction Surface ===
# === Find first (global) peak ===
max_idx = np.unravel_index(np.argmax(zi_original), zi_original.shape)
gpr_max_x, gpr_max_y = xi_grid[max_idx], yi_grid[max_idx]
gpr_max_z = zi_original[max_idx]
print(f"Maximum  Predicted Yield Stress at first peak: {gpr_max_z:.4f} kPa at PCA (x={gpr_max_x:.4f}, y={gpr_max_y:.4f})")

# === Find second-highest peak outside neighborhood of first peak ===
# === Masking a window around the global max to exclude it when finding the second max ===
mask = np.ones_like(zi_original, dtype=bool)
window_size = 45
i, j = max_idx
i_min, i_max = max(0, i - window_size), min(zi_original.shape[0], i + window_size)
j_min, j_max = max(0, j - window_size), min(zi_original.shape[1], j + window_size)
mask[i_min:i_max, j_min:j_max] = False

# === Apply mask and find second peak ===
zi_masked = np.copy(zi_original)
zi_masked[~mask] = np.nan
second_idx = np.unravel_index(np.nanargmax(zi_masked), zi_original.shape)
second_gpr_max_x = xi_grid[second_idx]
second_gpr_max_y = yi_grid[second_idx]
second_gpr_max_z = zi_original[second_idx]
# 3. Print the max predicted yield stress 
print(f"Maximum  Predicted Yield Stress at second peak: {second_gpr_max_z:.4f} kPa at PCA (x={second_gpr_max_x:.4f}, y={second_gpr_max_y:.4f})")

# === Contour Plot of Predicted Yield Stress in PCA Space ===
fig, ax = plt.subplots(figsize=(3.5, 3.2))

# === Contour plot of predicted yield stress ===
contour = ax.contourf(xi_grid, yi_grid, zi_original, cmap='viridis', levels=60)
ax.xaxis.set_major_locator(MaxNLocator(nbins=6))
ax.yaxis.set_major_locator(MaxNLocator(nbins=6))

# === OPTIONAL: Enable to show colorbar ===
"""
# === Colorbar ===
cbar = fig.colorbar(contour, ax=ax, pad=0.03)
cbar.set_label('Predicted Yield Stress $\\sigma_y$ [kPa]', fontsize=10)
cbar.ax.tick_params(labelsize=9)
"""
# === Plot training and validation points ===
ax.scatter(x_train_1[:, 0], x_train_1[:, 1], c='#0072B2', s=40, label='Train', marker='o', alpha=0.5)
ax.scatter(x_val_1[:, 0], x_val_1[:, 1], c='#D55E00', s=40, label='Validation', alpha=0.5, marker='v')

# === Highlight peak predictions ===
ax.scatter(gpr_max_x, gpr_max_y, color='#8B008B', marker='*', s=60)
ax.scatter(second_gpr_max_x, second_gpr_max_y, edgecolors='#8B008B', facecolors='none', marker='*', s=60)

# === Axis labels ===
ax.set_xlabel('PCA$_1$', fontsize=10)
ax.set_ylabel('PCA$_2$', fontsize=10)
ax.tick_params(axis='both', labelsize=10)

# === Legend ===
legend_elements = [
    Line2D([0], [0], marker='*', linestyle='None', label='Max Peak',  markerfacecolor='#8B008B', markeredgecolor='none', markersize=7),
    Line2D([0], [0], marker='*', linestyle='None', label='Second Peak', markerfacecolor='none', markeredgecolor='#8B008B', markersize=7),
    Line2D([0], [0], marker='o', linestyle='None', label='Train', markerfacecolor='#0072B2', markeredgecolor='none', markersize=7),
    Line2D([0], [0], marker='v', linestyle='None', label='Validation', color='#D55E00', markersize=7),
]
legend = ax.legend(handles=legend_elements, loc='upper left', fontsize=8.5, frameon=False)

# Optional: White text for dark backgrounds
for text in legend.get_texts():
    text.set_color('white')

# === Final Layout Adjustments ===
ax.set_xlim([xi_grid.min(), xi_grid.max()])
ax.set_ylim([yi_grid.min(), yi_grid.max()])
ax.set_aspect('auto')  # Change to 'equal' if PCA axes are equally scaled
plt.tight_layout()  
plt.show()

# %% [code]
# === 3D Surface Plot: GPR Prediction over PCA Space ===
fig = plt.figure(figsize=(3.5, 3.2))
ax = fig.add_subplot(111, projection='3d')

# === Plot the GPR-Predicted Surface ===
# Plot the predicted yield stress surface over the PCA-reduced feature space
ax.plot_surface(xi_grid, yi_grid, zi_original, cmap='viridis', alpha=0.7)

# ===  Add Training and Validation Data Points ===
# These points are placed at their original PCA locations and actual (inverse-transformed) yield stress
ax.scatter(x_train_1[:, 0], x_train_1[:, 1], y_train_1_original, color='#0072B2',label='Train', s=40, marker='o', alpha=0.5)
ax.scatter(x_val_1[:, 0], x_val_1[:, 1], y_val_1_original, color='#D55E00', label='Validation', s=40, alpha=0.5, marker='v')

# ===  Highlight Predicted Peaks ===
# First (global) predicted max
ax.scatter(gpr_max_x, gpr_max_y, gpr_max_z, color='#8B008B', s=60, marker='*', label='Max Peak')
ax.text(gpr_max_x, gpr_max_y, gpr_max_z + 10, f'{gpr_max_z:.1f} kPa', fontsize=10, color='black')

# === Second highest predicted max ===
ax.scatter(second_gpr_max_x, second_gpr_max_y, second_gpr_max_z, edgecolors='#8B008B', facecolors='none', s=60, marker='*', label='Second Peak')
ax.text(second_gpr_max_x, second_gpr_max_y, second_gpr_max_z + 10, f'{second_gpr_max_z:.1f} kPa', fontsize=10, color='black')

# ===  Set Axis Labels and View Parameters ===
ax.set_xlabel('PCA$_1$', fontsize=10)
ax.set_ylabel('PCA$_2$', fontsize=10)
#ax.set_zlabel('$\sigma_y$ [kPa]', fontsize=10)
ax.view_init(20, 50)

# ===  Define Plot Limits and Aspect Ratio ===
ax.set_box_aspect(aspect=(-1.1, 1.1, 1.0))  # Adjust aspect ratio of 3D box

# ===  Format Ticks and Legend ===
ax.xaxis.set_tick_params(labelsize=10)
ax.yaxis.set_tick_params(labelsize=10)
#ax.zaxis.set_tick_params(labelsize=10)

# === Clean legend with frame off ===
ax.legend(loc='upper left', fontsize=8.5).get_frame().set_linewidth(0.0)
plt.tight_layout()
#fig.savefig('pca_3d_plot_updated.png', format='png', dpi=300)
plt.show()

# %% [markdown]
## Bayesian Optimization (BO): Expected Improvement (EI) surface computation

This section computes the **Expected Improvement (EI)** acquisition function over the two‑dimensional PCA space using the trained GPR model. EI is a standard Bayesian optimization criterion that identifies regions in the latent space with the highest potential for improvement in yield stress.

### Step 1  Expected Improvement (EI) function
The `expected_improvement` function evaluates EI at candidate locations based on:

- the **GPR‑predicted mean** and **standard deviation**,  
- the **best observed yield stress** in the training data,  
- an exploration parameter `xi` (set to 0.0 for pure exploitation).

For each candidate point \(X\):

- Predict mean (`mu`) and standard deviation (`sigma`) for the candidate points using GPR.
- Identify the current best observed value:  `best_mu_sample = max(Y_sample)`.
- Compute the improvement over the best: `imp = mu - best_mu_sample - xi`.
- Normalize the improvement: `Z = imp / sigma`.
 - Calculate Expected Improvement:
      `ei = imp * Φ(Z) + sigma * norm.𝜙(Z)`
      where Φ and 𝜙 are the CDF and PDF of the standard normal distribution.

If `sigma == 0`, EI is set to zero to avoid division errors.

### Step 2  EI surface generation
A dense 2D grid is created across the PCA domain (same grid used for the `first GP model` prediction surface).  
EI is computed at every grid point using the trained `first GP model` and the training samples.

### Step 3  Rescaling EI values
EI values are inverse‑transformed using the yield stress scaler so that EI is expressed in **kPa**, making it directly comparable to predicted yield stress values.

### Step 4  EI contour visualization
A filled contour plot visualizes the EI surface across PCA space:

- Axes correspond to the two PCA components.
- The EI surface highlights regions where the model predicts the greatest potential improvement.
- The plot uses the same grid boundaries as the GPR prediction surface.

### Step 5  Global EI peak detection
The **global maximum** of the EI surface is identified.  
At this location:

- The predicted yield stress is computed using the GPR model.
- The predictive uncertainty is also reported.
- The global EI peak is marked with an **orange filled diamond**.

This point represents the most promising candidate for improvement according to BO.

### Step 6  Second EI peak detection
To identify a **second promising region**, a neighborhood around the global EI peak is masked out.  
The next‑highest EI value is then located:

- Coordinates and predicted yield stress are printed.
- The second EI peak is marked with an **orange unfilled diamond**.

This step mimics BO’s exploration behavior by identifying multiple promising regions in the latent space.


Overall, this EI analysis provides a Bayesian optimization perspective on the PCA‑reduced rheology space, highlighting regions where new experiments are most likely to yield improved mechanical performance.


# %% [code]
def expected_improvement(X, X_sample, Y_sample, model, xi=0.0):
    mu, sigma = model.predict(X, return_std=True)
    mu_sample = model.predict(X_sample)
    sigma = sigma.reshape(-1, 1)
    best_mu_sample = np.max(mu_sample)
    
    with np.errstate(divide='warn'):
        imp = mu.reshape(-1, 1) - best_mu_sample - xi
        Z = imp / sigma
        ei = imp * norm.cdf(Z) + sigma * norm.pdf(Z)
        ei[sigma == 0.0] = 0.0
    return ei

# %% [code]
# ===  Compute Expected Improvement (EI) Surface ===
# === Construct a dense grid over PCA-reduced space ===
input_grid_pca = np.column_stack([xi_grid.ravel(), yi_grid.ravel()])

# === Compute Expected Improvement (EI) using a trained first GP model ===
EI = expected_improvement(input_grid_pca, x_train_1, y_train_1, gpr_1).reshape(xi_grid.shape)
ei_surface = EI # renamed for clarity

# ===  Plot EI Contour Map ===
fig, ax = plt.subplots(figsize=(3.5, 3.2))

# === Contour plot of EI surface ===
contour_plot = ax.contourf(xi_grid, yi_grid, ei_surface, cmap='viridis', levels=6)


# Colorbar
#cbar = fig.colorbar(contour_plot)
#cbar.set_label('$\sigma_y$ [kPa]', fontsize=11)
#cbar.ax.tick_params(labelsize=11)


# === Axis formatting ===
ax.xaxis.set_major_locator(MaxNLocator(nbins=6))
ax.yaxis.set_major_locator(MaxNLocator(nbins=6))
ax.set_xlabel('PCA$_1$', fontsize=10)
ax.set_ylabel('PCA$_2$', fontsize=10)
ax.tick_params(labelsize=10)
ax.set_xlim([1.0 * x_train_1[:, 0].min(), 1.0 * x_train_1[:, 0].max()])
ax.set_ylim([1.0 * x_train_1[:, 1].min(), 1.0 * x_train_1[:, 1].max()])
ax.grid(False)

# ===  Highlight Global Maximum of EI ===
ei_max_idx = np.unravel_index(np.argmax(ei_surface), ei_surface.shape)
ei_peak1_x = xi_grid[ei_max_idx]
ei_peak1_y = yi_grid[ei_max_idx]
ei_peak1_val = ei_surface[ei_max_idx]


ei_peak1_pred, ei_peak1_pred_sigma_scaled = gpr_1.predict([[ei_peak1_x, ei_peak1_y]], return_std=True)
ei_peak1_pred = scaler_yield_stress.inverse_transform(ei_peak1_pred.reshape(-1,1))[0,0]
ei_peak1_pred_sigma = ei_peak1_pred_sigma_scaled[0] * scaler_yield_stress.scale_[0]

print(f"First EI Peak: {ei_peak1_pred:.2f} ± {ei_peak1_pred_sigma:.2f} kPa at PCA (x={ei_peak1_x:.4f}, y={ei_peak1_y:.4f})")


# Plot peak
ax.scatter(ei_peak1_x, ei_peak1_y, color='#ff7f00', s=60, marker='d')

# === Mask Out Region Around First Peak to Find Second Local Peak ===
ei_masked = np.copy(ei_surface)
mask = np.ones_like(ei_masked, dtype=bool)
window_size = 45  
i, j = ei_max_idx
i_min, i_max = max(0, i - window_size), min(ei_masked.shape[0], i + window_size)
j_min, j_max = max(0, j - window_size), min(ei_masked.shape[1], j + window_size)
mask[i_min:i_max, j_min:j_max] = False
ei_masked[~mask] = np.nan

# === Second EI peak ===
ei_max2_idx = np.unravel_index(np.nanargmax(ei_masked), ei_masked.shape)
ei_peak2_x = xi_grid[ei_max2_idx]
ei_peak2_y = yi_grid[ei_max2_idx]
ei_peak2_val = ei_surface[ei_max2_idx]


ei_peak2_pred, ei_peak2_pred_sigma_scaled = gpr_1.predict([[ei_peak2_x, ei_peak2_y]], return_std=True)

ei_peak2_pred = scaler_yield_stress.inverse_transform(ei_peak2_pred.reshape(-1,1))[0,0]
ei_peak2_pred_sigma = ei_peak2_pred_sigma_scaled[0] * scaler_yield_stress.scale_[0]


print(f"Second EI Peak: {ei_peak2_pred:.2f} ± {ei_peak2_pred_sigma:.2f} kPa at PCA (x={ei_peak2_x:.4f}, y={ei_peak2_y:.4f})")

# Plot second peak
ax.scatter(ei_peak2_x, ei_peak2_y, edgecolors='#ff7f00', facecolors='none', s=60, marker='d')

# ===  Add Custom Legend ===
legend_ei = [
    Line2D([0], [0], marker='d', linestyle='None', markeredgecolor='none', label='Global EI', markerfacecolor='#ff7f00', markersize=7),
    Line2D([0], [0], marker='d', linestyle='None', markerfacecolor='none', markeredgecolor='#ff7f00', label='Local EI', markersize=7)
]
legend = ax.legend(handles=legend_ei, loc='upper left', fontsize=8.5, frameon=False)

# Optional: make legend text white for dark backgrounds
for text in legend.get_texts():
    text.set_color('white')

# === Final layout adjustments ===
plt.tight_layout()

plt.show()

# %% [markdown]
## Second GP Model: Mapping Composition to PCA‑Reduced Rheology (C2R Model)

This section trains the **second Gaussian Process (GP) model**, which maps formulation composition  
(**Benecell** and **Storacell**) to the two PCA components representing the latent rheological behavior.  
Benecell is the commercial methylcellulose binder, while Storacell represents the cellulose fiber content.

This inverse surrogate model enables us to convert BO-identified optima in the reduced space  
back into **physical, experimentally testable compositions**.


### Step 1  Inputs and Targets

- **Inputs (`x_data_train_comp_2`)**  
  Two formulation variables extracted from `df_rheo_unique`:  
  - Benecell  
  - Storacell  

- **Targets (`y_data_train_comp_2`)**  
  Two PCA components (`pca_1`, `pca_2`) from `df_pca_unique`,  
  representing the nonlinear structure of the 11‑dimensional rheology feature space.

A standard **80/20 train–validation split** is applied using a fixed random state for reproducibility.


### Step 2  Kernel Specification

The C2R model uses a **composite kernel** consisting of:

- **ConstantKernel**  
  Controls the overall signal magnitude.

- **Anisotropic RBF kernel**  
  `length_scale=[1, 1]` assigns **separate length‑scales** to Benecell and Storacell,  
  allowing the model to learn different sensitivities to each composition variable.

- **WhiteKernel**  
  Models observational noise explicitly (`noise_level=0.1`).

This kernel combination provides a flexible, smooth mapping from composition to latent rheology.


### Step 3  Model Fitting

The GP model is trained with:

- `normalize_y = True`  
  Ensures stable optimization of the latent PCA targets.

- `n_restarts_optimizer = 100`  
  Improves robustness of hyperparameter optimization.

After training, the optimized kernel parameters are printed.


### Step 4  Prediction and evaluation
Predictions are made for both training and validation sets:

- PCA component 1 (`pca_1`)  
- PCA component 2 (`pca_2`)

Performance is evaluated separately for each component using:

- **RMSE**  
- **MAE**  
- **R² score**

These metrics quantify how well composition explains variation in the PCA‑reduced rheology space.

### Step 5  Predicted vs. true t-SNE scatter plot
A combined scatter plot visualizes prediction accuracy:

- **Blue circles**: true vs. predicted values for `tsne_1`  
- **Orange triangles**: true vs. predicted values for `tsne_2`  
- A **diagonal dashed line** represents perfect prediction  

The closeness of points to the diagonal indicates how well the model captures the composition-to-rheology relationship.


Overall, this second GP model provides a smooth, data‑driven mapping from formulation composition to latent rheological behavior. It is essential for closing the optimization loop by converting BO‑identified latent optima back into experimentally testable compositions.


# %% [code]
# Define input features: selected composition variables (Benecell, Storacell)
x_data_train_comp_2 = df_rheo_unique.loc[:, ['Benecell', 'Storacell']].values

# Define targets: PCA-reduced rheological properties
y_data_train_comp_2 = df_pca_unique[["pca_1", "pca_2"]].values 


# === tarin-validation split (80-20%) ===
x_train_2, x_val_2, y_train_2, y_val_2 = train_test_split(
    x_data_train_comp_2,
    y_data_train_comp_2,
    test_size=0.2,
    random_state=99
)

# Define anisotropic BRF kernel for the second model 
kernel_2 = ConstantKernel(1.0, (1e-3, 1e3)) * RBF(
    length_scale=[1, 1],
    length_scale_bounds=(1e-2, 1e2)
) + WhiteKernel(
    noise_level=0.1,
    noise_level_bounds=(1e-2, 1e1)
)


# === Fit GPR Model ===

gpr_2 = GaussianProcessRegressor(
    kernel=kernel_2,
    normalize_y=True,
    n_restarts_optimizer=100,

)


gpr_2.fit(x_train_2, y_train_2)

# === Print Learned Kernel ===
print("Learned GPR Kernel:", gpr_2.kernel_)

# === Predict on Train and Validation Sets ===
y_train_2_pred = gpr_2.predict(x_train_2)
y_val_2_pred = gpr_2.predict(x_val_2)


# === Evaluation Output ===
print("\n=== Evaluation ===")
evaluate(y_train_2[:,0], y_train_2_pred[:,0], "train_pca1")
evaluate(y_val_2[:,0], y_val_2_pred[:,0], "val_pca1")

print("\n=== Evaluation ===")
evaluate(y_train_2[:,1], y_train_2_pred[:,1], "train_pca2")
evaluate(y_val_2[:,1], y_val_2_pred[:,1], "val_pca2")


# %% [code]
##### === Plot predicted vs true values to visually assess model performance ===
fig, ax = plt.subplots(figsize=(3.5, 3.2))
# Plot the predicted values for the first principal component
ax.scatter(y_train_2[:, 0], y_train_2_pred[:, 0],  label='PCA$_1$', color='#0072B2', s=40, marker='o', alpha=0.8)
ax.scatter(y_train_2[:, 1], y_train_2_pred[:, 1], label='PCA$_2$', color='#D55E00', s=40, marker='v', alpha=0.8)

ax_lim_min = min(ax.get_xlim()[0], ax.get_ylim()[0])
ax_lim_max = max(ax.get_xlim()[1], ax.get_ylim()[1])

ax.plot([ax_lim_min, ax_lim_max], [ax_lim_min, ax_lim_max],
        linestyle='--', color='dimgrey', linewidth=2.5)

# === Labels and ticks ===
ax.set_xlabel('True PCA values', fontsize=10)
ax.set_ylabel('PCA Estimated values', fontsize=10)
ax.tick_params(labelsize=10)
ax.set_xscale('linear')
ax.set_yscale('linear')
ax.minorticks_on()

# === Combined legend ===
legends_pca = [
    Line2D([0], [0], marker='o', color='w', label='1st component', markerfacecolor='#0072B2', markersize=7),
    Line2D([0], [0], marker='v', color='w', label='2nd component', markerfacecolor='#D55E00', markersize=7),
    Line2D([0], [0], linestyle='--', color='dimgrey', lw=2.5, label='Perfect fit')
]
ax.legend(handles=legends_pca, loc='lower right', fontsize=8.5, frameon=False)

# === Grid and layout ===
ax.grid(False)
plt.tight_layout()

plt.show()

# %% [markdown]
## Second mapping and yield stress surface visualization in composition space

This section combines the **first GP model** (PCA latent coordinates to yield stress) and the **second GP model** (composition to PCA latent coordinates) to identify and visualize formulations that correspond to optimal rheological and mechanical behavior in the original composition space.


### Step 1  Collect PCA peak locations

Four peak points are considered in the PCA space:

- Two peaks from the **first GPR mean surface** (global and secondary maxima of predicted yield stress).
- Two peaks from the **Expected Improvement (EI)** surface (global and secondary EI maxima).

These four PCA coordinates are stacked into a single array and used as target latent points.

### Step 2  Map PCA peaks to composition

A dense grid of compositions is created over the Benecell–Storacell domain (in scaled space).  
For each grid point:

- The **second GP model** (`gpr_2`) predicts the corresponding PCA coordinates.

For each PCA peak, the closest predicted PCA point (in Euclidean distance) is found using `pairwise_distances_argmin_min`.  
The associated grid compositions are then selected as the best approximations of those latent optima.

### Step 3  Rescale compositions to physical units

The selected Benecell and Storacell values are second‑transformed using their respective scalers:

- Benecell → **methylcellulose (MC)** in wt.%  
- Storacell → **fiber content** in wt.%  

These give physically meaningful formulations corresponding to each PCA peak (two GPR peaks and two EI peaks).

### Step 4  Build a dense composition grid

A finer 2D grid is constructed over the scaled Benecell-Storacell space.  
This grid is then mapped to physical composition space (MC, Fiber) via a second transformation of both axes.

### Step 5 Predict yield stress over composition space

For each point on the composition grid:

1. The **second GP model** (`gpr_2`) predicts PCA coordinates.  
2. The **first GP model** (`gpr_1`) predicts yield stress from these PCA coordinates.  
3. Predicted yield stress values are second‑transformed to kPa using the yield stress scaler.


### Step 6  Contour visualization and peak markers

A filled contour map of predicted yield stress is plotted in composition space (MC vs. Fiber).  

On top of this surface:

- The four compositions corresponding to PCA peaks are overlaid with distinct markers:
  - **Filled magenta star**: first GPR peak  
  - **Open magenta star**: second GPR peak  
  - **Filled orange diamond**: first EI peak  
  - **Open orange diamond**: second EI peak  

Training compositions are also shown as scatter points.  
This visualization links latent rheological optima back to concrete formulations and highlights promising regions in composition space for experimental exploration.


# %% [code]
# GPR peaks (already defined earlier)
pca_1_at_gpr_first_peak = gpr_max_x        # PCA1 coordinate of the first GPR peak (highest predicted value)
pca_2_at_gpr_first_peak = gpr_max_y        # PCA2 coordinate of the first GPR peak
pca_1_at_gpr_second_peak = second_gpr_max_x # PCA1 coordinate of the second GPR peak (second highest local max)
pca_2_at_gpr_second_peak = second_gpr_max_y # PCA2 coordinate of the second GPR peak

# EI peaks (first EI peak)
pca_1_at_ei_first_peak = ei_peak1_x        # PCA1 coordinate of the first peak found by Expected Improvement (EI)
pca_2_at_ei_first_peak = ei_peak1_y        # PCA2 coordinate of the first EI peak

# EI second peak (newly added)
pca_1_at_ei_second_peak = ei_peak2_x       # PCA1 coordinate of the second EI peak (second highest EI value)
pca_2_at_ei_second_peak = ei_peak2_y       # PCA2 coordinate of the second EI peak

# Combine all 4 peaks into a single numpy array for easier handling and further processing
pca_peak = np.array([
    [pca_1_at_gpr_first_peak,   pca_2_at_gpr_first_peak],    # GPR first peak
    [pca_1_at_gpr_second_peak,  pca_2_at_gpr_second_peak],   # GPR second peak
    [pca_1_at_ei_first_peak,    pca_2_at_ei_first_peak],     # EI first peak
    [pca_1_at_ei_second_peak,   pca_2_at_ei_second_peak]     # EI second peak
])

# Print the combined PCA peak coordinates for reference
print("PCA Coordinates at Peak Points:")
print(pca_peak)

# Print the shape of the array (should be (4, 2), four points, each with 2 PCA coordinates)
print("Shape:", pca_peak.shape)

# %% [code]
#Create a dense grid over composition (Benecell and Storacell)
# Define range based on your actual data range or normalized values
benecell_vals = np.linspace(x_data_train_comp_2[:, 0].min(), x_data_train_comp_2[:, 0].max(), 50)  
storacell_vals = np.linspace(x_data_train_comp_2[:, 1].min(), x_data_train_comp_2[:, 1].max(), 50) 

# Create meshgrid
benecell_grid, storacell_grid = np.meshgrid(benecell_vals, storacell_vals)

# Stack the grid into a (N, 2) array for prediction
composition_grid = np.column_stack((benecell_grid.ravel(), storacell_grid.ravel()))
# Predict PCA coordinates using model_rheo
pca_pred_grid, _ = gpr_2.predict(composition_grid, return_std=True)


# Find index of closest predicted PCA point to target PCA peak
closest_idx, _ = pairwise_distances_argmin_min(pca_peak, pca_pred_grid)

# Retrieve the corresponding composition
best_compositions = composition_grid[closest_idx]  # shape: (5, 2)

# Separate Benecell and Storacell from the scaled result
benecell_scaled = best_compositions[:, 0].reshape(-1, 1)
storacell_scaled = best_compositions[:, 1].reshape(-1, 1)

# Inverse transform each
scalerBC = scalers['Benecell']
scalerSC = scalers['Storacell']
benecell_real = scalerBC.inverse_transform(benecell_scaled).flatten()
storacell_real = scalerSC.inverse_transform(storacell_scaled).flatten()

# Print actual (unscaled) values
for i in range(len(benecell_real)):
    print(f" Composition for PCA Peak {i+1}:")
    print(f"Benecell: {benecell_real[i]:.3f}")
    print(f"Storacell: {storacell_real[i]:.3f}\n")


# %% [code]
# Create a dictionary called 'points_to_plot' that stores labels for each peak
# and their corresponding physical composition coordinates (Benecell, Storacell).

points_to_plot = {
    'GPR composition 1': (benecell_real[0], storacell_real[0]),   # First GPR peak composition
    'GPR composition 2': (benecell_real[1], storacell_real[1]),   # Second GPR peak composition
    'EI composition': (benecell_real[2], storacell_real[2]),      # First EI peak composition
    'EI composition 2': (benecell_real[3], storacell_real[3]),    # Second EI peak composition (newly added)
}


# %% [code]
# === Create a grid in the scaled space (Benecell, Storacell) ===
# Inverse transform to original scale
# This step converts the scaled training data back to its original physical units:
# methylcellulose (mc_content) and fiber content (fiber_content).

mc_content = scalerBC.inverse_transform(x_data_train_comp_2[:, 0].reshape(-1, 1))  # For Benecell feature
fiber_content = scalerSC.inverse_transform(x_data_train_comp_2[:, 1].reshape(-1, 1))  # For Storacell feature


benecell = np.linspace(x_data_train_comp_2[:, 0].min(), 1.1 * x_data_train_comp_2[:, 0].max(), 200)
storacell = np.linspace(x_data_train_comp_2[:, 1].min(), 1.1 * x_data_train_comp_2[:, 1].max(), 200)

# Generate linear spaced points over the range of scaled Benecell and Storacell for prediction grid
benecell_grid, storacell_grid = np.meshgrid(benecell, storacell)
input_grid_scaled = np.column_stack((benecell_grid.ravel(), storacell_grid.ravel()))

# ===  Inverse transform to composition space (MC and Fiber) ===
mc_content_grid = scalerBC.inverse_transform(benecell_grid.reshape(-1, 1)).reshape(benecell_grid.shape)
fiber_content_grid = scalerSC.inverse_transform(storacell_grid.reshape(-1, 1)).reshape(storacell_grid.shape)

# === Predict PCA coordinates from (Benecell, Storacell) ===
pca_pred = gpr_2.predict(input_grid_scaled)  # shape: (n_points, 2)

# === Predict yield stress from predicted PCA coordinates ===
yield_stress_pred = gpr_1.predict(pca_pred)  # shape: (n_points,)


yield_stress_pred_rescaled = scaler_yield_stress.inverse_transform(yield_stress_pred.reshape(-1, 1)).reshape(benecell_grid.shape)

# === Reshape prediction to match grid shape ===
Z = yield_stress_pred_rescaled

# === Plot contour in MC vs. Fiber (composition space) ===
fig, ax = plt.subplots(figsize=(3.5, 3.2))
contour_plot_comp_yield = ax.contourf(mc_content_grid, fiber_content_grid, Z, levels=50, cmap='viridis') #30
ax.xaxis.set_major_locator(MaxNLocator(nbins=6))
ax.yaxis.set_major_locator(MaxNLocator(nbins=6))

# === Plot special peak points on the contour map with custom markers ===
marker_styles = {
        'GPR composition 1': {'marker': '*', 'facecolor': '#8B008B', 'edgecolor': '#8B008B', 'label': 'First Peak'},
        'GPR composition 2': {'marker': '*', 'facecolor': 'none', 'edgecolor': '#8B008B', 'label': 'Second Peak'},
        'EI composition': {'marker': 'd', 'facecolor': '#ff7f00', 'edgecolor': '#ff7f00', 'label': 'EI Peak'},
        'EI composition 2': {'marker': 'd', 'facecolor': 'none', 'edgecolor': '#ff7f00', 'label': 'EI Peak 2'},
    }


for key, (mc_val, fiber_val) in points_to_plot.items():
    style = marker_styles[key]
    ax.plot(mc_val, fiber_val,
            marker=style['marker'],
            markersize=10,
            markerfacecolor=style['facecolor'],
            markeredgecolor=style['edgecolor'],
            label=style['label'])

# === Scatter plot training data points ===
ax.scatter(mc_content, fiber_content, c='#0072B2', s=40, label='Train', marker='o', alpha=0.5)
"""
# === Colorbar ===
cbar = fig.colorbar(contour, ax=ax, pad=0.03)
cbar.set_label('Predicted Yield Stress $\\sigma_y$ [kPa]', fontsize=10)
cbar.ax.tick_params(labelsize=9)
"""
# === Axis labels and ticks formatting ===
ax.set_xlabel('MC [wt.%]', fontsize=10)
ax.set_ylabel('Fiber [wt.%]', fontsize=10)
ax.tick_params(axis='both', labelsize=10)


# ===  Create custom legend with matching marker styles and labels ===

#legend_handles = [
#    Line2D([0], [0], marker='*', linestyle='None', label='First Peak', markerfacecolor='#8B008B', markeredgecolor='#8B008B', markersize=7),
#    Line2D([0], [0], marker='*', linestyle='None', label='Second Peak', markerfacecolor='none', markeredgecolor='#8B008B', markersize=7),
#    Line2D([0], [0], marker='d', linestyle='None', label='EI Peak', markerfacecolor='#ff7f00', markeredgecolor='#ff7f00', markersize=7),
#    Line2D([0], [0], marker='d', linestyle='None', label='EI Peak 2', markerfacecolor='none', markeredgecolor='#ff7f00', markersize=7),
#    Line2D([0], [0], marker='o', linestyle='None', label='Train', markerfacecolor='#0072B2', markeredgecolor='none', markersize=7),
#]
#legend = ax.legend(handles=legend_handles, loc='lower left', fontsize=8.5, frameon=False)

# === Optional: Set legend text color to white (good for dark backgrounds) ===
#for text in legend.get_texts():
#    text.set_color('white')

# === Final layout settings and axis limits ===
ax.set_xlim([1.0 * mc_content.min(), 1.0 * mc_content.max()])
ax.set_ylim([1 * fiber_content.min(), 1 * fiber_content.max()])
ax.set_aspect('auto') 
plt.tight_layout()
plt.show()

# %% [code]
