# Supplementary material for: Nonlinear dimensionality reduction and Bayesian optimization for accelerating design of materials
Source: Sci Rep. 2026 May 9;16:21226. doi: 10.1038/s41598-026-51517-8 (PMC13346991; doi:10.1038/s41598-026-51517-8)
Supplement: Supplementary file 1 — Supplementary Information. [file 41598_2026_51517_MOESM1_ESM.zip › SI_folder_DR_v1/notebooks/done_testset_supplementary_file_to_upload.ipynb]

# %% [markdown]
# **Test‑Set Reproducibility Notebook for the DR–GPR–BO Framework**

This notebook accompanies the main analysis presented in the article:

**“Linear and Non‑linear Dimensionality Reduction and Bayesian Optimization Framework for Predicting and Designing High‑Performance Biofoam.”**

While the main notebook demonstrates the methodology using the full dataset,  
**this notebook focuses exclusively on the held‑out test set** to validate the reproducibility and generalization capability of the proposed workflow.


## **Purpose of This Notebook**

The objective is to verify that the complete pipeline:

1. **Dimensionality Reduction (PCA, t‑SNE, UMAP)**  
2. **Gaussian Process Regression (R2Y model)**  
3. **Bayesian Optimization using Expected Improvement (EI)**  
4. **Inverse GP model (C2R) for composition prediction**

continues to perform reliably when applied to **unseen data**.

This ensures that the DR-GPR-BO framework is not overfitted and can be used confidently for real-world material design tasks.


## **What This Notebook Demonstrates**

- **Reproducibility of DR embeddings** on the test set  
- **Predictive accuracy** of the GP surrogate model for yield stress  
- **Consistency of peak detection** (GPR maxima and EI maxima)  
- **Robustness of the inverse mapping** from reduced space back to composition  
- **Stability of the optimization landscape** across PCA, t‑SNE, and UMAP  


## **How to Use This Notebook**

The user may select the desired DR method:


The notebook will automatically:

- Train the R2Y model  
- Compute GPR and EI peaks  
- Train the C2R model  
- Map optimal DR points back to physical compositions  
- Visualize the predicted yield stress landscape in composition space  

This provides a complete, reproducible validation of the DR-GPR-BO pipeline on independent test data.


# %% [code]
# === Numerical and data handling ===
import numpy as np
import pandas as pd
import os

# === Visualization ===
import matplotlib.pyplot as plt
import matplotlib as mpl
import seaborn as sns
from matplotlib import rcParams
from matplotlib.ticker import FixedLocator, MaxNLocator
from matplotlib.lines import Line2D
from matplotlib.patches import Ellipse
from mpl_toolkits.mplot3d import Axes3D

# Optional: disable LaTeX rendering in plots
mpl.rcParams['text.usetex'] = False

# === Preprocessing and dimensionality reduction ===
from sklearn.preprocessing import StandardScaler

 # KMeans clustering algorithm for unsupervised partitioning of data into clusters
from sklearn.cluster import KMeans 
# Metric to evaluate clustering quality based on intra- and inter-cluster distances
from sklearn.metrics import silhouette_score  
# Import libraries for k-NN preservation calculation
from sklearn.neighbors import NearestNeighbors
from sklearn.manifold import trustworthiness

from matplotlib.patches import Ellipse
# === Modeling ===
from sklearn.gaussian_process import GaussianProcessRegressor
from sklearn.gaussian_process.kernels import (
    RBF, Matern, WhiteKernel,RationalQuadratic, DotProduct,ConstantKernel, ExpSineSquared 
)

# === Model evaluation and validation ===
from sklearn.model_selection import (
    GroupShuffleSplit, train_test_split
)
from sklearn.metrics import (
    mean_absolute_error,
    r2_score,
    mean_squared_error,
    mean_absolute_percentage_error,
    pairwise_distances_argmin_min
)

# === Other utilities ===
from scipy.ndimage import gaussian_filter
from scipy.spatial import ConvexHull
# For shuffling data or basic random operations
import random

os.environ["PYTHONHASHSEED"] = "42"  #Ensures consistent hash values across runs, which helps with reproducibility
os.environ["NUMBA_NUM_THREADS"] = "1"
os.environ["OMP_NUM_THREADS"] = "1"
os.environ["MKL_NUM_THREADS"] = "1"
#Reproducible random sampling
np.random.seed(42)
#Reproducible shuffling, selection
random.seed(42)
# For accessing normal distribution functions (e.g., PDF, CDF) used in acquisition functions like EI
from scipy.stats import norm
# import UMAP from umap
from umap import UMAP
from sklearn.decomposition import PCA
from sklearn.manifold import TSNE

# %% [code]
# Load the CSV file containing all the data
# This file ('df_foams.csv') must be in the working directory and should contain the necessary experimental data
df_original = pd.read_csv('df_foams.csv')

# Display the shape of the initial DataFrame to confirm successful loading of data
print(f"Initial data shape: {df_original.shape}")

# Generate two DataFrames based on selected sample identifiers: 
#one for rheological property modeling and another for mechanical property prediction.

# Define the sample set for the forward GPR model,
# which predicts mechanical properties based on composition and rheological features.
# Note: The sample sets for GPR1 and GPR2 differ because not all compositions 
# have corresponding mechanical property measurements.

gpr1_sample_set = ['FW_28', 'FW_29', 'FW_32', 'FW_33', 'FW_34', 
                     'FW_36', 'FW_43', 'FW_46', 'FW_48', 'FW_49', 
                     'FW_53', 'FW_54', 'FW_55', 'FW_57', 'FW_58',
                     'FW_59', 'FW_82', 'FW_47', 'FW_31', 'FW_42', 
                     'FW_35', 'FW_41', 'FW_44', 'FW_45', 'FW_56', 
                     'FW_74', 
                     ]

# Define the set of samples to include in the training for Inverse GPR model
# These samples are chosen based on their composition relevant to rheological properties

gpr2_sample_set = [
    'FW_28', 'FW_29', 'FW_32', 'FW_33', 'FW_34', 
    'FW_36', 'FW_43', 'FW_46', 'FW_48', 'FW_49', 
    'FW_53', 'FW_54', 'FW_55', 'FW_57', 'FW_58', 
    'FW_59', 'FW_82', 'FW_47', 'FW_31', 'FW_42', 
    'FW_35', 'FW_41', 'FW_44', 'FW_45', 'FW_50', 
    'FW_56', 'FW_80' 
]
# Define the test set for GPR1
# This set includes samples not used in training, allowing for unbiased performance evaluation
test_set = [

    'FW_81',  # Pine pulp sample
    'FW_61'   # Lignin sample
]

#creating three Dataframes, two for forward GPR and one for inverse GPR

df_rheology = df_original[df_original['Set_Name'].isin(gpr1_sample_set)]
df_test = df_original[df_original['Set_Name'].isin(test_set)]
df_composition = df_original[df_original['Set_Name'].isin(gpr2_sample_set)]

# Optional: Display the shapes of the filtered DataFrames for confirmation

print(f"Selected DataFrame for forward GPR (Rheology and Mechanical): {df_rheology.shape}")
print(f"Selected DataFrame for Testing forward GPR: {df_test.shape}")
print(f"Selected DataFrame for inverse GPR (Composition and Rheology): {df_composition.shape}")

# %% [markdown]
## Standardization of Feature Sets

To prepare the data for the two GP models used in this study, we standardize all relevant features to a zero mean and unit variance. Standardization ensures that all variables contribute comparably during model training, which is especially important for distance‑based kernels used in GPR.

### Key Steps in the Standardization Process

1. **Feature Selection**  
   We construct three DataFrames containing the same set of rheological and mechanical features:
   - `df_composition_columns`: extracted from `df_composition`, used to fit the scalers.  
   - `df_rheology_columns`: extracted from `df_rheology`, used to train the **first model**.
   - `df_test_columns`: extracted from `df_test`, used to evaluate the generalization of the **first model**.

   These features include Benecell, Storacell, storage and loss moduli at different temperatures, gelification temperature, minimum moduli, and yield stress.

2. **Scaler Initialization**  
   A separate `StandardScaler` is instantiated for each feature.  
   This allows:
   - independent fitting of each variable  
   - consistent application of the same scaling to rheology and test sets  
   - full control over the transformation pipeline

3. **Applying Standardization**  
   - For the composition subset (`df_composition_columns`), each feature is standardized using `fit_transform()`.  
     This defines the scaling parameters (mean and standard deviation) for each variable.
   - The same fitted scalers are then applied to `df_rheology_columns` and `df_test_columns` using `transform()`, ensuring consistent scaling across all datasets.
   - Because `StandardScaler` expects 2D input, each column is reshaped before transformation.

The shapes and first few rows of the scaled DataFrames are printed before and after standardization to verify correctness and structural integrity.


# %% [code]
columns_to_scale = [
    'Benecell', 'Storacell', 'Min grad angle',
    'Storage modulus at min grad angle',
    'Storage modulus at room temperature',
    'Loss modulus at room temperature',
    'Storage modulus at high temperature',
    'Loss modulus at high temperature',
    'Minimum storage modulus', 'Minimum loss modulus',
    'Minimum storage modulus temperature', 'Minimum loss modulus temperature',
    'Gelification temperature', 'Yield stress',
]

scalers = {}
df_composition_scaled = df_composition[columns_to_scale].copy()

# Fit scalers and apply to training set
for col in columns_to_scale:
    scaler = StandardScaler()
    df_composition_scaled[col] = scaler.fit_transform(df_composition[[col]])
    scalers[col] = scaler

#print(df_composition_scaled.head())
print(df_composition_scaled.shape)

# %% [code]
df_rheology_scaled = df_rheology[columns_to_scale].copy()
df_test_scaled = df_test[columns_to_scale].copy()

for col in columns_to_scale:
    df_rheology_scaled[col] = scalers[col].transform(df_rheology[[col]])
    df_test_scaled[col] = scalers[col].transform(df_test[[col]])

#print(df_rheology_scaled.head())
#print(df_test_scaled.head())
print("df_rheology_scaled", df_rheology_scaled.shape)

# %% [markdown]
## Dimensionality Reduction (DR)

This section applies **DR** to the rheological feature space and evaluates the resulting two‑dimensional embedding using clustering and standard unsupervised quality metrics. The goal is to assess the structure and reliability of the reduced representation before using it in downstream surrogate modeling.

### Step 1  Unique rheology profiles
The rheological dataset contains multiple replicate measurements for each formulation.  
To ensure that latent embeddings reflect **formulation‑level structure**, the scaled rheology data are grouped by `Set_Name`, and the mean of each group is taken.  
This produces a **26×11 matrix** representing one rheological feature vector per formulation.

### Step 2  Dimensionality reduction with PCA, t-SNE, and UMAP
DR is applied to the 11 rheological features to obtain a **two‑dimensional embedding**.  
Although the cumulative explained‑variance curve is computed using all components, only the top two principal components are used for visualization and subsequent analysis.


### Step 3  Constructing PCA‑based latent datasets
The 2D latent coordinates are stored in a new DataFrame (`df_dr_unique`) and merged back onto the full rheology dataset (130 samples) using `Set_Name`.  
This produces a full latent‑space representation (`df_dr_full`) that aligns each replicate with its corresponding DR coordinates.


# %% [code]
#include Set_Name column with the scaled dataframe
df_rheo_scaled = pd.DataFrame(
    df_rheology_scaled,
    columns=columns_to_scale
)

df_rheo_scaled["Set_Name"] = df_rheology["Set_Name"].values


df_rheo_unique = (
    df_rheo_scaled
    .groupby("Set_Name", sort=False)
    .mean()
    .reset_index()
)

print("df_rheo_unique", df_rheo_unique.shape)


# %% [code]

#include Set_Name column with the scaled dataframe
df_test_scaled = pd.DataFrame(
    df_test_scaled,
    columns=columns_to_scale
)

df_test_scaled["Set_Name"] = df_test["Set_Name"].values


df_test_unique = (
    df_test_scaled
    .groupby("Set_Name", sort=False)
    .mean()
    .reset_index()
)

print(df_test_unique.shape)


# %% [markdown]
**concatenate for t-SNE**

# %% [code]
df_rheology_columns = [
    'Min grad angle',
    'Storage modulus at min grad angle',
    'Storage modulus at room temperature',
    'Loss modulus at room temperature',
    'Storage modulus at high temperature',
    'Loss modulus at high temperature',
    'Minimum storage modulus',
    'Minimum loss modulus',
    'Minimum storage modulus temperature',
    'Minimum loss modulus temperature',
    'Gelification temperature'
]

X_tsne_all = pd.concat(
    [
        df_rheo_unique[df_rheology_columns],
        df_test_unique[df_rheology_columns]
    ],
    axis=0
).values

n_train = df_rheo_unique.shape[0]   
n_test  = df_test_unique.shape[0]  

print(n_train, n_test)
print(X_tsne_all.shape)  


# %% [markdown]
**PCA reduction**

# %% [code]
df_rheology_columns_dr = df_rheo_unique.loc[:, [
        'Min grad angle',
        'Storage modulus at min grad angle',
        'Storage modulus at room temperature',
        'Loss modulus at room temperature',
        'Storage modulus at high temperature',
        'Loss modulus at high temperature',
        'Minimum storage modulus',
        'Minimum loss modulus',
        'Minimum storage modulus temperature',
        'Minimum loss modulus temperature',
        'Gelification temperature'
    ]].values

df_test_columns_dr = df_test_unique.loc[:, [
    'Min grad angle',
    'Storage modulus at min grad angle',
    'Storage modulus at room temperature',
    'Loss modulus at room temperature',
    'Storage modulus at high temperature',
    'Loss modulus at high temperature',
    'Minimum storage modulus',
    'Minimum loss modulus',
    'Minimum storage modulus temperature',
    'Minimum loss modulus temperature',
    'Gelification temperature'
]].values

# %% [code]
# === PCA and Dimensionality Reduction on Rheological Data ===

# Initialize PCA to reduce the dataset to 2 principal components.
# Note: Although the explained variance plot in the article was generated with 11 components,
# the actual analysis and visualization use only the top 2.
pca = PCA(n_components=2)


# Apply the same PCA transformation to rheological data
# This ensures consistency in feature space between training and test sets
df_rheology_columns_pca = pca.fit_transform(df_rheology_columns_dr)
# Display the first 10 rows of the PCA approximation for rheology data
print('\nPCA approximation of the main data:\n', df_rheology_columns_pca[0:10, :])


# === Explained Variance Visualization ===

# Compute the cumulative explained variance to assess dimensionality reduction effectiveness
cumulative_variance_ratio = np.cumsum(pca.explained_variance_ratio_)
print(cumulative_variance_ratio)


df_test_columns_pca = pca.transform(df_test_columns_dr)

print("\npca approximation of the test data:\n", df_test_columns_pca[:10])
print('\npca approximation of the test data shape:\n', df_test_columns_pca.shape)


# %% [markdown]
**t-SNE reductoion**

# %% [code]
tsne = TSNE(
    n_components=2,
    perplexity=8, 
    init='pca',
    metric='euclidean',
    random_state=32,
    method='barnes_hut'
)

Z_all = tsne.fit_transform(X_tsne_all)


# %% [code]
Z_train = Z_all[:n_train]
Z_test  = Z_all[n_train:]


# %% [markdown]
**UMAP reduction**

# %% [code]
# Fit on standardized training data
#best_umap_model.fit(df_rheology_columns_umap)
umap_columns = UMAP(n_neighbors=13, min_dist=0.2, n_components=2, metric='euclidean', random_state=2, n_jobs=1, init='pca')

# Fit the umap model on the training dataset and transform it to extract principal components
# We focus on specific columns that contain numeric data related to material properties
df_rheology_columns_umap = umap_columns.fit_transform(df_rheology_columns_dr)
# Check shapes
print("\numap approximation of the train data:\n", df_rheology_columns_umap[:10])
print('\numap approximation of the train data shape:\n', df_rheology_columns_umap.shape)


df_test_columns_umap = umap_columns.transform(df_test_columns_dr)

print("\numap approximation of the test data:\n", df_test_columns_umap[:10])
print('\numap approximation of the test data shape:\n', df_test_columns_umap.shape)


# %% [markdown]
**Merging PCA**

# %% [code]
#creating unique PCA dataframe 

df_pca_unique = pd.DataFrame(
    df_rheology_columns_pca,
    columns=["pca_1", "pca_2"]
)

df_pca_unique["Set_Name"] = df_rheo_unique["Set_Name"].values

print(df_pca_unique.shape)
#df_pca_unique.head()


# %% [code]
#creating unique UMAP dataframe 

df_pca_unique_test = pd.DataFrame(
    df_test_columns_pca,
    columns=["pca_1", "pca_2"]
)

df_pca_unique_test["Set_Name"] = df_test_unique["Set_Name"].values

print(df_pca_unique_test.shape)


# %% [code]
#merge PCA back to 130 samples 

df_pca_full = df_rheo_scaled.merge(
    df_pca_unique,
    on="Set_Name",
    how="left"
)


print(df_pca_full.shape)


# %% [code]
#merge PCA test back to 130 samples 

df_pca_full_test = df_test_scaled.merge(
    df_pca_unique_test,
    on="Set_Name",
    how="left"
)


print(df_pca_full_test.shape)


# %% [markdown]
**Merging t-SNE**

# %% [code]
df_tsne_unique = pd.DataFrame(
    Z_train,
    columns=["tsne_1", "tsne_2"]
)

df_tsne_unique["Set_Name"] = df_rheo_unique["Set_Name"].values
print(df_tsne_unique.shape)  # (26, 3)


# %% [code]
df_tsne_unique_test = pd.DataFrame(
    Z_test,
    columns=["tsne_1", "tsne_2"]
)

df_tsne_unique_test["Set_Name"] = df_test_unique["Set_Name"].values
print(df_tsne_unique_test.shape)  # (2, 3)


# %% [code]
df_tsne_full = df_rheo_scaled.merge(
    df_tsne_unique,
    on="Set_Name",
    how="left"
)

print(df_tsne_full.shape)  # (130, ...)

#merging t-SNE test 

df_tsne_full_test = df_test_scaled.merge(
    df_tsne_unique_test,
    on="Set_Name",
    how="left"
)

print(df_tsne_full_test.shape)


# %% [markdown]
**Merging UMAP**

# %% [code]
#creating unique UMAP dataframe 

df_umap_unique = pd.DataFrame(
    df_rheology_columns_umap,
    columns=["umap_1", "umap_2"]
)

df_umap_unique["Set_Name"] = df_rheo_unique["Set_Name"].values

print(df_umap_unique.shape)
#df_umap_unique.head()


# %% [code]
#creating unique UMAP dataframe 

df_umap_unique_test = pd.DataFrame(
    df_test_columns_umap,
    columns=["umap_1", "umap_2"]
)

df_umap_unique_test["Set_Name"] = df_test_unique["Set_Name"].values

print(df_umap_unique_test.shape)
#df_umap_unique.head()


# %% [code]
#merge umap back to 130 samples 

df_umap_full = df_rheo_scaled.merge(
    df_umap_unique,
    on="Set_Name",
    how="left"
)


print(df_umap_full.shape)

# merge UMAP test back to 130 

df_umap_full_test = df_test_scaled.merge(
    df_umap_unique_test,
    on="Set_Name",
    how="left"
)


print(df_umap_full_test.shape)


# %% [markdown]
## **Train the First GP Model (R2Y) and Apply Expected Improvement (EI) in the Reduced Space**

This section trains the first Gaussian Process (GP) model that maps the **reduced rheological space → yield stress**.  
The user can interactively select the dimensionality‑reduction (DR) method, **PCA**, **t‑SNE**, or **UMAP**, and the entire pipeline adapts automatically.

### **Workflow**
1. **Select DR method** (`pca`, `tsne`, or `umap`)
2. **Train the GP model (R2Y)** on the selected reduced space  
3. **Plot true vs. predicted yield stress**
4. **Identify GPR peaks** (global and local maxima in reduced space)
5. **Compute EI peaks** (Bayesian optimization acquisition peaks)

The resulting peaks are later used by the second GP model (C2R) to map back to the physical composition space.


# %% [code]
DR_DATASETS = {
    "pca": {
        "x_full": df_pca_full[["pca_1", "pca_2"]].values,
        "y_full": df_pca_full["Yield stress"].values,
        "x_test": df_pca_full_test[["pca_1", "pca_2"]].values,
        "y_test": df_pca_full_test["Yield stress"].values,
        "groups": df_pca_full["Set_Name"].values,
        "random_state": 58
    },
    "tsne": {
        "x_full": df_tsne_full[["tsne_1", "tsne_2"]].values,
        "y_full": df_tsne_full["Yield stress"].values,
        "x_test": df_tsne_full_test[["tsne_1", "tsne_2"]].values,
        "y_test": df_tsne_full_test["Yield stress"].values,
        "groups": df_tsne_full["Set_Name"].values,
        "random_state": 99
    },
    "umap": {
        "x_full": df_umap_full[["umap_1", "umap_2"]].values,
        "y_full": df_umap_full["Yield stress"].values,
        "x_test": df_umap_full_test[["umap_1", "umap_2"]].values,
        "y_test": df_umap_full_test["Yield stress"].values,
        "groups": df_umap_full["Set_Name"].values,
        "random_state": 93
    }
}


# %% [code]
def run_gp_for_dr(method_name, data_dict, scaler_y):
    print(f"\n=== Running GP for {method_name.upper()} ===")

    x_full = data_dict["x_full"]
    y_full = data_dict["y_full"]
    x_test = data_dict["x_test"]
    y_test = data_dict["y_test"]
    groups = data_dict["groups"]
    rs = data_dict["random_state"]

    # Split
    splitter = GroupShuffleSplit(train_size=0.8, random_state=rs)
    train_idx, val_idx = next(splitter.split(x_full, y_full, groups=groups))

    x_train, x_val = x_full[train_idx], x_full[val_idx]
    y_train, y_val = y_full[train_idx], y_full[val_idx]

    # Kernel
    kernel = (
        ConstantKernel(1.0, (1e-2, 1e2)) *
        RBF(length_scale=2.0, length_scale_bounds=(0.5, 10.0)) +
        WhiteKernel(noise_level=0.1, noise_level_bounds=(0.05, 1.0))
    )

    # GP
    gpr = GaussianProcessRegressor(
        kernel=kernel,
        n_restarts_optimizer=10,
        normalize_y=False,
        random_state=42
    )
    gpr.fit(x_train, y_train)

    print("Learned Kernel:", gpr.kernel_)

    # Predictions
    y_train_pred = gpr.predict(x_train)
    y_val_pred = gpr.predict(x_val)
    y_test_pred = gpr.predict(x_test)

    # Inverse transform
    y_train_orig = scaler_y.inverse_transform(y_train.reshape(-1,1)).flatten()
    y_train_pred_orig = scaler_y.inverse_transform(y_train_pred.reshape(-1,1)).flatten()
    y_val_orig = scaler_y.inverse_transform(y_val.reshape(-1,1)).flatten()
    y_val_pred_orig = scaler_y.inverse_transform(y_val_pred.reshape(-1,1)).flatten()
    y_test_orig = scaler_y.inverse_transform(y_test.reshape(-1,1)).flatten()
    y_test_pred_orig = scaler_y.inverse_transform(y_test_pred.reshape(-1,1)).flatten()

    return {
        "model": gpr,
        "train_true": y_train_orig,
        "train_pred": y_train_pred_orig,
        "val_true": y_val_orig,
        "val_pred": y_val_pred_orig,
        "test_true": y_test_orig,
        "test_pred": y_test_pred_orig
    }


# %% [code]
def plot_true_vs_pred(results, method_name):
    fig, ax = plt.subplots(figsize=(3.5, 3.2))

    ax.scatter(results["train_true"], results["train_pred"],
               label='Train', color='#0072B2', s=40, marker='o', alpha=0.8)

    ax.scatter(results["val_true"], results["val_pred"],
               label='Validation', color='#D55E00', s=40, marker='v', alpha=0.8)

    ax.scatter(results["test_true"], results["test_pred"],
               label='Test', color='#CC79A7', s=40, marker='^', alpha=0.8)

    # Perfect fit line
    all_true = np.concatenate([results["train_true"], results["val_true"]])
    all_pred = np.concatenate([results["train_pred"], results["val_pred"]])

    min_val = min(all_true.min(), all_pred.min())
    max_val = max(all_true.max(), all_pred.max())

    ax.plot([min_val, max_val], [min_val, max_val],
            linestyle='--', color='dimgrey', linewidth=2.5, label='Perfect fit')

    ax.set_xlabel('True σ_y [kPa]', fontsize=10)
    ax.set_ylabel(f'{method_name.upper()} Predicted σ_y [kPa]', fontsize=10)
    ax.tick_params(labelsize=10)
    ax.minorticks_on()

    # Legend
    custom_lines = [
        Line2D([0], [0], marker='o', color='w', label='Train', markerfacecolor='#0072B2', markersize=7),
        Line2D([0], [0], marker='v', color='w', label='Validation', markerfacecolor='#D55E00', markersize=7),
        Line2D([0], [0], marker='^', color='w', label='Test', markerfacecolor='#CC79A7', markersize=7),
        Line2D([0], [0], linestyle='--', color='dimgrey', lw=2.5, label='Perfect fit')
    ]
    ax.legend(handles=custom_lines, loc='lower right', fontsize=8.5, frameon=False)

    plt.tight_layout()
    plt.show()


# %% [code]
def find_peaks_for_dr(results, data_dict, scaler_y):
    model = results["model"]
    x_data = data_dict["x_full"]

    # Grid bounds
    extra_bound = 1
    x1_min = x_data[:, 0].min() * extra_bound
    x1_max = x_data[:, 0].max() * extra_bound
    x2_min = x_data[:, 1].min() * extra_bound
    x2_max = x_data[:, 1].max() * extra_bound

    X1 = np.linspace(x1_min, x1_max, 120)
    X2 = np.linspace(x2_min, x2_max, 120)
    xi_grid, yi_grid = np.meshgrid(X1, X2)

    input_grid = np.column_stack((xi_grid.ravel(), yi_grid.ravel()))

    # Predict
    zi_scaled, _ = model.predict(input_grid, return_std=True)
    zi_scaled = zi_scaled.reshape(xi_grid.shape)

    zi_original = scaler_y.inverse_transform(zi_scaled)

    # First peak
    max_idx = np.unravel_index(np.argmax(zi_original), zi_original.shape)
    peak1_x = xi_grid[max_idx]
    peak1_y = yi_grid[max_idx]
    peak1_z = zi_original[max_idx]

    print(f"\nFirst Peak: {peak1_z:.3f} kPa at ({peak1_x:.3f}, {peak1_y:.3f})")

    # Second peak
    mask = np.ones_like(zi_original, dtype=bool)
    window = 45
    i, j = max_idx
    mask[max(0, i-window):min(zi_original.shape[0], i+window),
         max(0, j-window):min(zi_original.shape[1], j+window)] = False

    zi_masked = np.copy(zi_original)
    zi_masked[~mask] = np.nan

    second_idx = np.unravel_index(np.nanargmax(zi_masked), zi_original.shape)
    peak2_x = xi_grid[second_idx]
    peak2_y = yi_grid[second_idx]
    peak2_z = zi_original[second_idx]

    print(f"Second Peak: {peak2_z:.3f} kPa at ({peak2_x:.3f}, {peak2_y:.3f})")

    return {
        "peak1": (peak1_x, peak1_y, peak1_z),
        "peak2": (peak2_x, peak2_y, peak2_z)
    }


# %% [code]
def expected_improvement(X, X_sample, Y_sample, model, xi=0.0):
    mu, sigma = model.predict(X, return_std=True)
    mu_sample = model.predict(X_sample)
    sigma = sigma.reshape(-1, 1)
    best_mu = np.max(mu_sample)

    with np.errstate(divide='warn'):
        imp = mu.reshape(-1, 1) - best_mu - xi
        Z = imp / sigma
        ei = imp * norm.cdf(Z) + sigma * norm.pdf(Z)
        ei[sigma == 0.0] = 0.0

    return ei


# %% [code]
def compute_ei_peaks(results, data_dict, scaler_y):
    model = results["model"]
    x_data = data_dict["x_full"]

    # === Build grid ===
    extra_bound = 1
    x1_min = x_data[:, 0].min() * extra_bound
    x1_max = x_data[:, 0].max() * extra_bound
    x2_min = x_data[:, 1].min() * extra_bound
    x2_max = x_data[:, 1].max() * extra_bound

    X1 = np.linspace(x1_min, x1_max, 120)
    X2 = np.linspace(x2_min, x2_max, 120)
    xi_grid, yi_grid = np.meshgrid(X1, X2)

    grid_points = np.column_stack((xi_grid.ravel(), yi_grid.ravel()))

    # EI
    EI_scaled = expected_improvement(grid_points, x_data, data_dict["y_full"], model)

    # EI surface
    ei_surface = scaler_y.inverse_transform(EI_scaled.reshape(-1, 1)).reshape(xi_grid.shape)


    # EI contour plot

    fig, ax = plt.subplots(figsize=(3.5, 3.2))
    contour_plot = ax.contourf(xi_grid, yi_grid, ei_surface, cmap='viridis', levels=6)

    ax.xaxis.set_major_locator(MaxNLocator(nbins=6))
    ax.yaxis.set_major_locator(MaxNLocator(nbins=6))
    ax.set_xlabel('DR$_1$', fontsize=10)
    ax.set_ylabel('DR$_2$', fontsize=10)
    ax.tick_params(labelsize=10)
    ax.grid(False)

    # First peak
    max_idx = np.unravel_index(np.argmax(ei_surface), ei_surface.shape)
    peak1_x = xi_grid[max_idx]
    peak1_y = yi_grid[max_idx]
    peak1_val = ei_surface[max_idx]

    pred1, pred1_sigma_scaled = model.predict([[peak1_x, peak1_y]], return_std=True)
    pred1 = scaler_y.inverse_transform(pred1.reshape(-1, 1))[0, 0]
    pred1_sigma = pred1_sigma_scaled[0] * scaler_y.scale_[0]

    print(f"\nFirst EI Peak: {pred1:.2f} ± {pred1_sigma:.2f} kPa at ({peak1_x:.4f}, {peak1_y:.4f})")

    ax.scatter(peak1_x, peak1_y, color='#ff7f00', s=60, marker='d')

    # Masking 
    mask = np.ones_like(ei_surface, dtype=bool)
    window = 45
    i, j = max_idx
    mask[max(0, i-window):min(ei_surface.shape[0], i+window),
         max(0, j-window):min(ei_surface.shape[1], j+window)] = False

    ei_masked = np.copy(ei_surface)
    ei_masked[~mask] = np.nan

    # Second EI peak
    second_idx = np.unravel_index(np.nanargmax(ei_masked), ei_surface.shape)
    peak2_x = xi_grid[second_idx]
    peak2_y = yi_grid[second_idx]
    peak2_val = ei_surface[second_idx]

    pred2, pred2_sigma_scaled = model.predict([[peak2_x, peak2_y]], return_std=True)
    pred2 = scaler_y.inverse_transform(pred2.reshape(-1, 1))[0, 0]
    pred2_sigma = pred2_sigma_scaled[0] * scaler_y.scale_[0]

    print(f"Second EI Peak: {pred2:.2f} ± {pred2_sigma:.2f} kPa at ({peak2_x:.4f}, {peak2_y:.4f})")

    ax.scatter(peak2_x, peak2_y, edgecolors='#ff7f00', facecolors='none', s=60, marker='d')

    plt.tight_layout()
    plt.show()

    # Return peak values
    return {
        "peak1": (peak1_x, peak1_y, peak1_val, pred1),
        "peak2": (peak2_x, peak2_y, peak2_val, pred2)
    }


# %% [code]
choice = input("Which DR method do you want to run? (pca / tsne / umap): ").strip().lower()

if choice not in DR_DATASETS:
    raise ValueError("Invalid choice. Choose from: pca, tsne, umap")

# 1. Train GP
results = run_gp_for_dr(choice, DR_DATASETS[choice], scalers["Yield stress"])

# 2. Plot true vs predicted
plot_true_vs_pred(results, choice)

# 3. Find yield-stress peaks
peaks = find_peaks_for_dr(results, DR_DATASETS[choice], scalers["Yield stress"])

# 4. Compute EI peaks
ei_peaks = compute_ei_peaks(results, DR_DATASETS[choice], scalers["Yield stress"])


# %% [markdown]

## **Train the Second GP Model (C2R) to Map Composition to Reduced Rheological Space**

This section trains the second Gaussian Process (GP) model, which performs the inverse mapping from  
**composition space → reduced rheological space** (C2R).  
This model allows us to translate the optimal points found in the reduced space (GPR peaks and EI peaks)  
back into the physical formulation variables: **Benecell** and **Storacell**.

### **Workflow**
1. **Select the same DR method** used in the first model (PCA, t‑SNE, or UMAP)  
2. **Train the C2R GP model** using:
   - Inputs: Benecell and Storacell compositions  
   - Targets: DR coordinates (pca₁/pca₂, tsne₁/tsne₂, or umap₁/umap₂)
3. **Predict DR coordinates** over a dense composition grid  
4. **Match DR peaks (from the first model)** to the closest predicted DR points  
5. **Recover the corresponding physical compositions** (Benecell, Storacell) via inverse scaling  
6. These compositions represent the **optimal formulations** suggested by the BO pipeline.

This model completes the closed loop:
**Composition -to- DR space -to- Yield stress -to- Optimal DR peaks -to- Back to Composition**.


# %% [code]
C2R_DATASETS = {
    "pca": {
        "x_full": df_rheo_unique[['Benecell', 'Storacell']].values,
        "y_full": df_pca_unique[['pca_1', 'pca_2']].values,
        "random_state": 99
    },
    "tsne": {
        "x_full": df_rheo_unique[['Benecell', 'Storacell']].values,
        "y_full": df_tsne_unique[['tsne_1', 'tsne_2']].values,
        "random_state": 6
    },
    "umap": {
        "x_full": df_rheo_unique[['Benecell', 'Storacell']].values,
        "y_full": df_umap_unique[['umap_1', 'umap_2']].values,
        "random_state": 69
    }
}


# %% [code]
def run_c2r_gp(method_name, data_dict):
    print(f"\n=== Running C2R GP for {method_name.upper()} ===")

    x_full = data_dict["x_full"]
    y_full = data_dict["y_full"]
    rs = data_dict["random_state"]

    # Split
    x_train, x_val, y_train, y_val = train_test_split(
        x_full, y_full, test_size=0.2, random_state=rs
    )

    # Kernel
    kernel = (
        ConstantKernel(1.0, (1e-3, 1e3)) *
        RBF(length_scale=[1, 1], length_scale_bounds=(1e-2, 1e2)) +
        WhiteKernel(noise_level=0.1, noise_level_bounds=(1e-2, 1e1))
    )

    # GP
    gpr = GaussianProcessRegressor(
        kernel=kernel,
        normalize_y=True,
        n_restarts_optimizer=100
    )
    gpr.fit(x_train, y_train)

    print("Learned Kernel:", gpr.kernel_)

    # Predictions
    y_train_pred = gpr.predict(x_train)
    y_val_pred = gpr.predict(x_val)

    return {
        "model": gpr,
        "x_train": x_train,
        "x_val": x_val,
        "y_train": y_train,
        "y_val": y_val,
        "y_train_pred": y_train_pred,
        "y_val_pred": y_val_pred
    }


# %% [code]
def find_compositions_from_peaks(peaks, c2r_results, scalers):
    model = c2r_results["model"]
    x_comp = c2r_results["x_train"]   # Benecell + Storacell

    # Create composition grid
    ben_vals = np.linspace(x_comp[:,0].min(), x_comp[:,0].max(), 50)
    sto_vals = np.linspace(x_comp[:,1].min(), x_comp[:,1].max(), 50)
    ben_grid, sto_grid = np.meshgrid(ben_vals, sto_vals)

    comp_grid = np.column_stack((ben_grid.ravel(), sto_grid.ravel()))

    # Predict DR coordinates
    dr_pred_grid = model.predict(comp_grid)

    # Find closest composition for each peak
    closest_idx, _ = pairwise_distances_argmin_min(peaks, dr_pred_grid)
    best_comps = comp_grid[closest_idx]

    # Inverse transform
    ben_real = scalers["Benecell"].inverse_transform(best_comps[:,0].reshape(-1,1)).flatten()
    sto_real = scalers["Storacell"].inverse_transform(best_comps[:,1].reshape(-1,1)).flatten()

    # Print results
    for i in range(len(ben_real)):
        print(f"\nComposition for Peak {i+1}:")
        print(f"Benecell:  {ben_real[i]:.3f}")
        print(f"Storacell: {sto_real[i]:.3f}")

    return ben_real, sto_real


# %% [code]
# 1. Choose DR method
choice = input("Which DR method? (pca / tsne / umap): ").strip().lower()

# 2. Run first model (R2Y)
results_r2y = run_gp_for_dr(choice, DR_DATASETS[choice], scalers["Yield stress"])

# 3. Find peaks in DR space
peaks_r2y = find_peaks_for_dr(results_r2y, DR_DATASETS[choice], scalers["Yield stress"])

# 4. Compute EI peaks
ei_peaks = compute_ei_peaks(results_r2y, DR_DATASETS[choice], scalers["Yield stress"])

# 5. Combine all peaks
all_peaks = np.array([
    peaks_r2y["peak1"][:2],
    peaks_r2y["peak2"][:2],
    ei_peaks["peak1"][:2],
    ei_peaks["peak2"][:2]
])

# 6. Run second model (C2R)
results_c2r = run_c2r_gp(choice, C2R_DATASETS[choice])

# 7. Convert DR peaks → compositions
benecell_real, storacell_real = find_compositions_from_peaks(all_peaks, results_c2r, scalers)


# %% [code]
points_to_plot = {
    'GPR composition 1': (benecell_real[0], storacell_real[0]),
    'GPR composition 2': (benecell_real[1], storacell_real[1]),
    'EI composition':    (benecell_real[2], storacell_real[2]),
    'EI composition 2':  (benecell_real[3], storacell_real[3]),
}


# %% [code]
def plot_composition_space(results_r2y, results_c2r, scalers, points_to_plot):
    gpr_r2y = results_r2y["model"]   # GP_R2Y
    gpr_c2r = results_c2r["model"]   # GP_C2R

    # Composition training data
    x_comp = results_c2r["x_train"]
    scalerBC = scalers["Benecell"]
    scalerSC = scalers["Storacell"]
    scaler_y = scalers["Yield stress"]

    # Inverse-transform training compositions
    mc_content = scalerBC.inverse_transform(x_comp[:,0].reshape(-1,1))
    fiber_content = scalerSC.inverse_transform(x_comp[:,1].reshape(-1,1))

    # Build grid in scaled space
    ben_vals = np.linspace(x_comp[:,0].min(), 1.1*x_comp[:,0].max(), 200)
    sto_vals = np.linspace(x_comp[:,1].min(), 1.1*x_comp[:,1].max(), 200)
    ben_grid, sto_grid = np.meshgrid(ben_vals, sto_vals)

    comp_grid = np.column_stack((ben_grid.ravel(), sto_grid.ravel()))

    # Predict DR coordinates from composition
    dr_pred = gpr_c2r.predict(comp_grid)

    # Predict yield stress from DR coordinates
    y_pred_scaled = gpr_r2y.predict(dr_pred)
    y_pred = scaler_y.inverse_transform(y_pred_scaled.reshape(-1,1)).reshape(ben_grid.shape)

    # Convert grid to physical units
    mc_grid = scalerBC.inverse_transform(ben_grid.reshape(-1,1)).reshape(ben_grid.shape)
    fiber_grid = scalerSC.inverse_transform(sto_grid.reshape(-1,1)).reshape(sto_grid.shape)

    # === Plot ===
    fig, ax = plt.subplots(figsize=(3.5, 3.2))  # slightly wider for legend
    contour = ax.contourf(mc_grid, fiber_grid, y_pred, levels=50, cmap='viridis')

    # Plot peak points
    marker_styles = {
        'GPR composition 1': {'marker': '*', 'facecolor': '#8B008B', 'edgecolor': '#8B008B'},
        'GPR composition 2': {'marker': '*', 'facecolor': 'none', 'edgecolor': '#8B008B'},
        'EI composition':    {'marker': 'd', 'facecolor': '#ff7f00', 'edgecolor': '#ff7f00'},
        'EI composition 2':  {'marker': 'd', 'facecolor': 'none', 'edgecolor': '#ff7f00'},
    }

    for key, (mc_val, fiber_val) in points_to_plot.items():
        style = marker_styles[key]
        ax.plot(mc_val, fiber_val,
                marker=style['marker'], markersize=10,
                markerfacecolor=style['facecolor'],
                markeredgecolor=style['edgecolor'],
                label=key)

    # Training points
    ax.scatter(mc_content, fiber_content, c='#0072B2', s=40, alpha=0.5, label='Train')

    ax.set_xlabel("MC [wt.%]", fontsize=10)
    ax.set_ylabel("Fiber [wt.%]", fontsize=10)
    ax.tick_params(labelsize=10)

    # === Legend outside the plot ===
    #ax.legend(frameon=False, fontsize=8.5, bbox_to_anchor=(1.05, 1), loc='upper left')

    plt.tight_layout()
    plt.show()


# %% [code]
plot_composition_space(results_r2y, results_c2r, scalers, points_to_plot)


# %% [code]
