# Supplementary material for: Nonlinear dimensionality reduction and Bayesian optimization for accelerating design of materials
Source: Sci Rep. 2026 May 9;16:21226. doi: 10.1038/s41598-026-51517-8 (PMC13346991; doi:10.1038/s41598-026-51517-8)
Supplement: Supplementary file 1 — Supplementary Information. [file 41598_2026_51517_MOESM1_ESM.zip › SI_folder_DR_v1/README.txt]

Reproducible Execution Instructions (Docker-based)
This project provides a fully reproducible environment for running dimensionality reduction, Gaussian Process Regression (GPR), and Bayesian Optimization (BO) analyses for biofoam design optimization. All computations can be executed inside a Docker container to guarantee identical results across machines.

Project Structure 

final_submission_biofoam_code_and_data_27_1_26/
│
├── data/            # Experimental dataset
├── Docker/          # Dockerfile + requirements.txt
├── notebooks/       # Jupyter notebooks for analysis
└── README.txt

2. Requirements

- Docker Desktop installed and running
- No local Python environment required
- No need to install packages manually

All dependencies are handled inside Docker.

3. Build the Docker Image

Open Command Prompt (cmd) and navigate to the project root:

cd C:\Users\**your_user_name**\final_submission_biofoam_code_and_data_27_1_26

Build the Docker image using the Dockerfile inside the Docker folder

docker build -t biofoam -f Docker/Dockerfile .

This creates an image named biofoam containing:

- Fixed Python version
- Fixed library versions
- Fixed random seeds
- Single‑thread numerical execution

This ensures reproducibility.


4. Run the Docker Container (Launch JupyterLab)
From the project root, run:

docker run --rm -p 8888:8888 -v %cd%/plots:/app/plots biofoam

Copy the link into your browser to run the code 

http://127.0.0.1:8888/lab?token=xxxxxxxxxxxxxxxx

5. Running the Notebooks
Inside JupyterLab, you will see the project structure: --> open notebooks folder and select the notebook you want to run 


6. Notes on Reproducibility

- All computations inside Docker are deterministic
- Results may differ if run outside Docker
- t‑SNE, UMAP, and GPR rely on low‑level numerical libraries
- Docker ensures identical results across machines and operating systems

7. Stopping the Container
To stop JupyterLab, return to the terminal running the container and press:

CTRL + C
