# Supplementary material for: Nonlinear dimensionality reduction and Bayesian optimization for accelerating design of materials
Source: Sci Rep. 2026 May 9;16:21226. doi: 10.1038/s41598-026-51517-8 (PMC13346991; doi:10.1038/s41598-026-51517-8)
Supplement: Supplementary file 1 — Supplementary Information. [file 41598_2026_51517_MOESM1_ESM.zip › SI_folder_DR_v1/scripts/done_umap_supplementary_file_to_upload.py]

#!/usr/bin/env python
# coding: utf-8

# In[1]:

def main():
    # === Numerical and data handling ===
    import numpy as np
    import pandas as pd
    import os
    
    # === Visualization ===
    import matplotlib
    matplotlib.use("Agg") 
    import matplotlib.pyplot as plt
    import matplotlib as mpl
    import seaborn as sns
    from matplotlib import rcParams
    from matplotlib.ticker import FixedLocator, MaxNLocator
    from matplotlib.lines import Line2D
    from matplotlib.patches import Ellipse
    from mpl_toolkits.mplot3d import Axes3D
    
    # Optional: disable LaTeX rendering in plots
    mpl.rcParams['text.usetex'] = False
    
    # === Preprocessing and dimensionality reduction ===
    from sklearn.preprocessing import StandardScaler
    
     # KMeans clustering algorithm for unsupervised partitioning of data into clusters
    from sklearn.cluster import KMeans 
    # Metric to evaluate clustering quality based on intra- and inter-cluster distances
    from sklearn.metrics import silhouette_score  
    # Import libraries for k-NN preservation calculation
    from sklearn.neighbors import NearestNeighbors
    from sklearn.manifold import trustworthiness
    
    from matplotlib.patches import Ellipse
    from scipy.spatial import ConvexHull
    # === Modeling ===
    from sklearn.gaussian_process import GaussianProcessRegressor
    from sklearn.gaussian_process.kernels import (
        RBF, Matern, WhiteKernel,RationalQuadratic, DotProduct,ConstantKernel, ExpSineSquared 
    )
    
    # === Model evaluation and validation ===
    from sklearn.model_selection import (
        GroupShuffleSplit, train_test_split
    )
    from sklearn.metrics import (
        mean_absolute_error,
        r2_score,
        mean_squared_error,
        mean_absolute_percentage_error,
        pairwise_distances_argmin_min
    )
    
    # === Other utilities ===
    from scipy.ndimage import gaussian_filter
    from scipy.spatial import ConvexHull
    # For shuffling data or basic random operations
    import random
    
    os.environ["PYTHONHASHSEED"] = "42"  #Ensures consistent hash values across runs, which helps with reproducibility
    os.environ["NUMBA_NUM_THREADS"] = "1"
    os.environ["OMP_NUM_THREADS"] = "1"
    os.environ["MKL_NUM_THREADS"] = "1"
    #Reproducible random sampling
    np.random.seed(42)
    #Reproducible shuffling, selection
    random.seed(42)
    # For accessing normal distribution functions (e.g., PDF, CDF) used in acquisition functions like EI
    from scipy.stats import norm
    # import UMAP from umap
    from umap import UMAP


    # Ensure the plots folder exists
    OUTPUT_DIR = "/app/plots"

    os.makedirs(OUTPUT_DIR, exist_ok=True)

    
    
    # In[2]:
    
    
    # Load the CSV file containing all the data
    # This file ('df_foams.csv') must be in the working directory and should contain the necessary experimental data
    BASE_DIR = os.path.dirname(os.path.abspath(__file__))
    DATA_DIR = os.path.join(BASE_DIR, "..", "data")

    df_original  = pd.read_csv(os.path.join(DATA_DIR, "df_foams.csv"))
    
    # Display the shape of the initial DataFrame to confirm successful loading of data
    print(f"Initial data shape: {df_original.shape}")
    
    # Generate two DataFrames based on selected sample identifiers: 
    #one for rheological property modeling and another for mechanical property prediction.
    
    # Define the sample set for the forward GPR model,
    # which predicts mechanical properties based on composition and rheological features.
    # Note: The sample sets for GPR1 and GPR2 differ because not all compositions 
    # have corresponding mechanical property measurements.
    
    gpr1_sample_set = ['FW_28', 'FW_29', 'FW_32', 'FW_33', 'FW_34', 
                         'FW_36', 'FW_43', 'FW_46', 'FW_48', 'FW_49', 
                         'FW_53', 'FW_54', 'FW_55', 'FW_57', 'FW_58',
                         'FW_59', 'FW_82', 'FW_47', 'FW_31', 'FW_42', 
                         'FW_35', 'FW_41', 'FW_44', 'FW_45', 'FW_56', 
                         'FW_74', 
                         ]
    
    # Define the set of samples to include in the training for Inverse GPR model
    # These samples are chosen based on their composition relevant to rheological properties
    
    gpr2_sample_set = [
        'FW_28', 'FW_29', 'FW_32', 'FW_33', 'FW_34', 
        'FW_36', 'FW_43', 'FW_46', 'FW_48', 'FW_49', 
        'FW_53', 'FW_54', 'FW_55', 'FW_57', 'FW_58', 
        'FW_59', 'FW_82', 'FW_47', 'FW_31', 'FW_42', 
        'FW_35', 'FW_41', 'FW_44', 'FW_45', 'FW_50', 
        'FW_56', 'FW_80' 
    ]
    # Define the test set for GPR1
    # This set includes samples not used in training, allowing for unbiased performance evaluation
    test_set = [
    
        'FW_81',  # Pine pulp sample
        'FW_61'   # Lignin sample
    ]
    
    #creating three Dataframes, two for forward GPR and one for inverse GPR
    
    df_rheology = df_original[df_original['Set_Name'].isin(gpr1_sample_set)]
    df_test = df_original[df_original['Set_Name'].isin(test_set)]
    df_composition = df_original[df_original['Set_Name'].isin(gpr2_sample_set)]
    
    # Optional: Display the shapes of the filtered DataFrames for confirmation
    
    print(f"Selected DataFrame for forward GPR (Rheology and Mechanical): {df_rheology.shape}")
    print(f"Selected DataFrame for Testing forward GPR: {df_test.shape}")
    print(f"Selected DataFrame for inverse GPR (Composition and Rheology): {df_composition.shape}")
    
    
    # In[9]:
    
    
    columns_to_scale = [
        'Benecell', 'Storacell', 'Min grad angle',
        'Storage modulus at min grad angle',
        'Storage modulus at room temperature',
        'Loss modulus at room temperature',
        'Storage modulus at high temperature',
        'Loss modulus at high temperature',
        'Minimum storage modulus', 'Minimum loss modulus',
        'Minimum storage modulus temperature', 'Minimum loss modulus temperature',
        'Gelification temperature', 'Yield stress',
    ]
    
    scalers = {}
    df_composition_scaled = df_composition[columns_to_scale].copy()
    
    # Fit scalers and apply to training set
    for col in columns_to_scale:
        scaler = StandardScaler()
        df_composition_scaled[col] = scaler.fit_transform(df_composition[[col]])
        scalers[col] = scaler
    
    #print(df_composition_scaled.head())
    print("\ndf_composition_scaled", df_composition_scaled.shape)
    
    
    df_rheology_scaled = df_rheology[columns_to_scale].copy()
    df_test_scaled = df_test[columns_to_scale].copy()
    
    for col in columns_to_scale:
        df_rheology_scaled[col] = scalers[col].transform(df_rheology[[col]])
        df_test_scaled[col] = scalers[col].transform(df_test[[col]])
    
    print("\ndf_rheology_scaled", df_rheology_scaled.head())
    #print("df_test_scaledd", df_test_scaled.head())
    print("\ndf_rheology_scaled", df_rheology_scaled.shape)
    
    
    # In[10]:
    
    
    #include Set_Name column with the scaled dataframe
    df_rheo_scaled = pd.DataFrame(
        df_rheology_scaled,
        columns=columns_to_scale
    )
    
    df_rheo_scaled["Set_Name"] = df_rheology["Set_Name"].values
    
    
    
    df_rheo_unique = (
        df_rheo_scaled
        .groupby("Set_Name", sort=False)
        .mean()
        .reset_index()
    )
    
    print("df_rheo_unique", df_rheo_unique.shape)
    
    
    # In[11]:
    
    
    # Fit on standardized training data
    #best_umap_model.fit(df_rheology_columns_umap)
    
    umap_columns = UMAP(n_neighbors=13, min_dist=0.2, n_components=2, metric='euclidean', random_state=2, n_jobs=1, init='pca')
    
    # Fit the umap model on the training dataset and transform it to extract principal components
    # We focus on specific columns that contain numeric data related to material properties
    df_rheology_columns_umap = umap_columns.fit_transform(df_rheo_unique.loc[:, [
            'Min grad angle',
            'Storage modulus at min grad angle',
            'Storage modulus at room temperature',
            'Loss modulus at room temperature',
            'Storage modulus at high temperature',
            'Loss modulus at high temperature',
            'Minimum storage modulus',
            'Minimum loss modulus',
            'Minimum storage modulus temperature',
            'Minimum loss modulus temperature',
            'Gelification temperature'
        ]].values)
    # Check shapes
    print("\numap approximation of the train data:\n", df_rheology_columns_umap[:10])
    print('\numap approximation of the train data shape:\n', df_rheology_columns_umap.shape)
    
    
    # In[13]:
    
    
    #creating unique UMAP dataframe 
    
    df_umap_unique = pd.DataFrame(
        df_rheology_columns_umap,
        columns=["umap_1", "umap_2"]
    )
    
    df_umap_unique["Set_Name"] = df_rheo_unique["Set_Name"].values
    
    print("\ndf_umap_unique", df_umap_unique.shape)
    df_umap_unique.head()
    
    
    # In[14]:
    
    
    #merge umap back to 130 samples 
    
    df_umap_full = df_rheo_scaled.merge(
        df_umap_unique,
        on="Set_Name",
        how="left"
    )
    
    
    print("df_umap_full", df_umap_full.shape)
    
    
    # In[15]:
    
    
    # === Clustering in UMAP Space Using KMeans ===
    n_clusters = 3
    kmeans = KMeans(n_clusters=n_clusters, random_state=32, n_init=20)
    labels = kmeans.fit_predict(df_rheology_columns_umap)
    cluster_centers = kmeans.cluster_centers_
    
    
    # === Silhouette Score ===
    sil_score = silhouette_score(df_rheology_columns_umap, labels)
    print(f"Silhouette Score of umap embedding: {sil_score:.3f}")
    
    # === k-NN Preservation Score ===
    
    def knn_preservation(original_data, embedded_data, k=5):
        nbrs_orig = NearestNeighbors(n_neighbors=k+1).fit(original_data)
        indices_orig = nbrs_orig.kneighbors(original_data, return_distance=False)[:, 1:]
    
        nbrs_embed = NearestNeighbors(n_neighbors=k+1).fit(embedded_data)
        indices_embed = nbrs_embed.kneighbors(embedded_data, return_distance=False)[:, 1:]
    
        jaccard_scores = [
            len(set(indices_orig[i]) & set(indices_embed[i])) /
            len(set(indices_orig[i]) | set(indices_embed[i]))
            for i in range(original_data.shape[0])
        ]
        return np.mean(jaccard_scores)
    
    
    original_features = df_rheo_unique.loc[:, [
        'Min grad angle',
        'Storage modulus at min grad angle',
        'Storage modulus at room temperature',
        'Loss modulus at room temperature',
        'Storage modulus at high temperature',
        'Loss modulus at high temperature',
        'Minimum storage modulus',
        'Minimum loss modulus',
        'Minimum storage modulus temperature',
        'Minimum loss modulus temperature',
        'Gelification temperature'
    ]].values
    
    knn_score = knn_preservation(original_features, df_rheology_columns_umap, k=5)
    print(f"Average k-NN Preservation (k=5): {knn_score:.3f}")
    
    #trustworthiness
    
    
    trust_score = trustworthiness(
        original_features,
        df_rheology_columns_umap,
        n_neighbors=5
    )
    
    print(f"Trustworthiness (k=5): {trust_score:.3f}")
    
    # === Cluster Visualization ===
    
    
    
    fig, ax = plt.subplots(figsize=(3.5, 3.2))
    colors = ["#0072B2", "#D55E00", "#CC79A7"]
    markers = ['o', 'v', '^']
    
    for i in range(n_clusters):
        points = df_rheology_columns_umap[labels == i]
        center = cluster_centers[i]
    
        ax.scatter(
            points[:, 0], points[:, 1],
            s=45, color=colors[i], marker=markers[i],
            edgecolor='black', linewidth=0.6, alpha=0.85,
            label=f'Cluster {i+1}'
        )
    
        # Confidence ellipse
        cov = np.cov(points.T)
        vals, vecs = np.linalg.eigh(cov)
        order = vals.argsort()[::-1]
        vals, vecs = vals[order], vecs[:, order]
        angle = np.degrees(np.arctan2(vecs[1, 0], vecs[0, 0]))
        width, height = 2 * np.sqrt(vals)
    
        ellipse = Ellipse(
            xy=center, width=width*2.5, height=height*2.5,
            angle=angle, facecolor=colors[i], alpha=0.18, edgecolor='k'
        )
        ax.add_patch(ellipse)
    
    ax.set_xlabel(r'$\mathrm{UMAP}_1$', fontsize=10)
    ax.set_ylabel(r'$\mathrm{UMAP}_2$', fontsize=10)
    ax.tick_params(axis='both', labelsize=10)
    # ax.legend(fontsize=9)
    plt.tight_layout()
    plt.savefig(
    os.path.join(OUTPUT_DIR, "umap_clusters.png"),
    dpi=300,
    bbox_inches="tight")
    plt.close()
    
    
    # In[16]:
    
    
    from sklearn.manifold import trustworthiness
    
    # === Trustworthiness for k=5 (already done) ===
    trust_score_5 = trustworthiness(
        original_features,
        df_rheology_columns_umap,
        n_neighbors=5
    )
    print(f"Trustworthiness (k=5): {trust_score_5:.3f}")
    
    # === Trustworthiness for k=60 ===
    trust_score_10 = trustworthiness(
        original_features,
        df_rheology_columns_umap,
        n_neighbors=10
    )
    print(f"Trustworthiness (k=10): {trust_score_10:.3f}")
    
    
    # In[17]:
    
    
    # === Define Inputs and Target ===
    x_data = df_umap_full[["umap_1", "umap_2"]].values
    y_data = df_umap_full["Yield stress"].values             
    
    # === Group-based Split (Assumes each group spans 5 rows) ===
    #group_array = group_array = df_umap_full["Set_Name"].values
    
    
    
    groups = df_umap_full["Set_Name"].values
    
    splitter = GroupShuffleSplit(train_size=0.8, random_state=93) 
    train_idx, val_idx = next(splitter.split(x_data, y_data, groups=groups))
    
    
    # === Create Training and Validation Sets ===
    x_train_1, x_val_1 = x_data[train_idx], x_data[val_idx]
    y_train_1, y_val_1 = y_data[train_idx], y_data[val_idx]
    
    
    
    kernel = (
        ConstantKernel(1.0, (1e-2, 1e2)) *
        RBF(length_scale=2.0, length_scale_bounds=(0.5, 10.0)) #0.5
        + WhiteKernel(noise_level=0.1, noise_level_bounds=(0.05, 1.0))
    )
    
    
    
    # === Fit GPR Model ===
    
    gpr_1 = GaussianProcessRegressor(
        kernel=kernel,
        normalize_y=False,
        n_restarts_optimizer=10,
        random_state=42,
        #optimizer="fmin_l_bfgs_b"
    )
    
    
    gpr_1.fit(x_train_1, y_train_1)
    
    # === Print Learned Kernel ===
    print("Learned GPR Kernel:", gpr_1.kernel_)
    
    # === Predict on Train and Validation Sets ===
    y_train_1_pred = gpr_1.predict(x_train_1)
    y_val_1_pred = gpr_1.predict(x_val_1)
    
    # === Inverse Transform to Original Scale ===
    scaler_yield_stress = scalers['Yield stress']
    y_train_1_original = scaler_yield_stress.inverse_transform(y_train_1.reshape(-1, 1)).flatten()
    y_train_1_pred_original = scaler_yield_stress.inverse_transform(y_train_1_pred.reshape(-1, 1)).flatten()
    y_val_1_original = scaler_yield_stress.inverse_transform(y_val_1.reshape(-1, 1)).flatten()
    y_val_1_pred_original = scaler_yield_stress.inverse_transform(y_val_1_pred.reshape(-1, 1)).flatten()
    
    # === Evaluation Function ===
    def evaluate(true, pred, name=""):
        rmse = np.sqrt(mean_squared_error(true, pred))
        mae = mean_absolute_error(true, pred)
        r2 = r2_score(true, pred)
        print(f"{name} RMSE: {rmse:.2f}")
        print(f"{name} MAE: {mae:.2f}")
        print(f"{name} R²: {r2:.3f}")
        return rmse, mae, r2
    
    # === Evaluation Output ===
    print("\n=== Evaluation ===")
    evaluate(y_train_1_original, y_train_1_pred_original, "Train")
    evaluate(y_val_1_original, y_val_1_pred_original, "Validation")
    
    
    # In[18]:
    
    
    fig, ax = plt.subplots(figsize=(3.5, 3.2))
    
    # --- Scatter plots ---
    ax.scatter(y_train_1_original, y_train_1_pred_original, label='Train', color='#0072B2', s=40, marker='o', alpha=0.8)
    ax.scatter(y_val_1_original, y_val_1_pred_original, label='Validation', color='#D55E00', s=40, marker='v', alpha=0.8)
    # Combine all true and predicted values to determine the plotting range
    all_true = np.concatenate([y_train_1_original, y_val_1_original])
    all_pred = np.concatenate([y_train_1_pred_original, y_val_1_pred_original])
    
    # Determine min and max for perfect fit line
    min_val = min(all_true.min(), all_pred.min())
    max_val = max(all_true.max(), all_pred.max())
    ax.plot([min_val, max_val], [min_val, max_val],  linestyle='--', color='dimgrey', linewidth=2.5, label='Perfect fit')
    
    # --- Labels and ticks ---
    ax.set_xlabel(r'True $\sigma_y$ [kPa]', fontsize=10)
    ax.set_ylabel(r'UMAP Predicted $\sigma_y$ [kPa]', fontsize=10)
    ax.tick_params(labelsize=10)
    ax.set_xscale('linear')
    ax.set_yscale('linear')
    ax.minorticks_on()
    
    # --- Grid and layout ---
    ax.grid(False)
    plt.tight_layout()
    plt.savefig(
    os.path.join(OUTPUT_DIR, "umap_gp_1_prediction.png"),
    dpi=300,
    bbox_inches="tight")
    plt.close()
    
    
    # In[20]:
    
    
    ### Creating a dense mesh to compute over Forward GPR model
    extra_bound = 1
    umap1_min = x_data[:, 0].min() * extra_bound
    umap1_max = x_data[:, 0].max() * extra_bound
    umap2_min = x_data[:, 1].min() * extra_bound
    umap2_max = x_data[:, 1].max() * extra_bound
    
    UMAP1 = np.linspace(umap1_min, umap1_max, 120)
    UMAP2 = np.linspace(umap2_min, umap2_max, 120)
    xi_grid, yi_grid = np.meshgrid(UMAP1, UMAP2)
    
    # Combine the three variables into one input array
    input_grid_mech = np.column_stack((xi_grid.ravel(), yi_grid.ravel()))
    
    # Use the trained model to predict the Storage Modulus at each point in the grid
    zi_scaled, std_grid = gpr_1.predict(input_grid_mech, return_std=True)
    zi_scaled = zi_scaled.reshape(xi_grid.shape)
    std_grid = std_grid.reshape(xi_grid.shape)
    
    
    # Transform yield stress features back to original scale
    zi_original = scaler_yield_stress.inverse_transform(zi_scaled)
    std_original = scaler_yield_stress.inverse_transform(std_grid)
    std_original = std_grid * scaler_yield_stress.scale_[0]
    
    
    # === STEP 6: Find Max Point ===
    max_idx = np.unravel_index(np.argmax(zi_original), zi_original.shape)
    gpr_max_x, gpr_max_y = xi_grid[max_idx], yi_grid[max_idx]
    gpr_max_z = zi_original[max_idx]
    
    # 3. Print the max predicted yield stress 
    print(f"Maximum  Predicted Yield Stress at first peak: {gpr_max_z:.4f} kPa at UMAP (x={gpr_max_x:.4f}, y={gpr_max_y:.4f})")
    
    
    
    # === STEP 6.1: Second Peak ===
    mask = np.ones_like(zi_original, dtype=bool)
    window_size = 45 #80 65
    i, j = max_idx
    i_min, i_max = max(0, i - window_size), min(zi_original.shape[0], i + window_size)
    j_min, j_max = max(0, j - window_size), min(zi_original.shape[1], j + window_size)
    mask[i_min:i_max, j_min:j_max] = False
    
    zi_masked = np.copy(zi_original)
    zi_masked[~mask] = np.nan
    
    second_idx = np.unravel_index(np.nanargmax(zi_masked), zi_original.shape)
    second_gpr_max_x = xi_grid[second_idx]
    second_gpr_max_y = yi_grid[second_idx]
    second_gpr_max_z = zi_original[second_idx]
    # 3. Print the max predicted yield stress 
    print(f"Maximum  Predicted Yield Stress at second peak: {second_gpr_max_z:.4f} kPa at UMAP (x={second_gpr_max_x:.4f}, y={second_gpr_max_y:.4f})")
    
    fig, ax = plt.subplots(figsize=(3.5, 3.2))
    
    # === Contour plot ===
    contour = ax.contourf(xi_grid, yi_grid, zi_original, cmap='viridis', levels=60)
    ax.xaxis.set_major_locator(MaxNLocator(nbins=6))
    ax.yaxis.set_major_locator(MaxNLocator(nbins=6))
    
    
    # === Data points ===
    ax.scatter(x_train_1[:, 0], x_train_1[:, 1], c='#0072B2', s=40, label='Train', marker='o', alpha=0.5)
    ax.scatter(x_val_1[:, 0], x_val_1[:, 1], c='#D55E00', s=40, label='Validation', alpha=0.5, marker='v')
    
    
    # === Peak markers ===
    ax.scatter(gpr_max_x, gpr_max_y, color='#8B008B', marker='*', s=60)
    ax.scatter(second_gpr_max_x, second_gpr_max_y, edgecolors='#8B008B', facecolors='none', marker='*', s=60)
    
    # === Axis labels ===
    ax.set_xlabel(r'UMAP$_1$', fontsize=10)
    ax.set_ylabel(r'UMAP$_2$', fontsize=10)
    ax.tick_params(axis='both', labelsize=10)
    # === Final Layout ===
    #ax.set_xlim([xi_grid.min(), xi_grid.max()])
    #ax.set_ylim([yi_grid.min(), yi_grid.max()])
    ax.set_aspect('auto')  # Could use 'equal' if TSNE axes are on the same scale
    plt.tight_layout()
    
    # === Save Figure === 
    plt.savefig(
    os.path.join(OUTPUT_DIR, "umap_contour_plot.png"),
    dpi=300,
    bbox_inches="tight")
    plt.close()
    
    
    # In[21]:
    
    
    fig, ax = plt.subplots(figsize=(3.5, 3.2))
    
    contour = ax.contourf(
        xi_grid,
        yi_grid,
        std_original,
        levels=60,
        cmap='viridis'
    )
    
    ax.scatter(x_train_1[:, 0], x_train_1[:, 1],
               c='white', s=30, alpha=0.6)
    
    ax.set_xlabel('UMAP$_1$')
    ax.set_ylabel('UMAP$_2$')
    
    
    cbar = fig.colorbar(contour, ax=ax)
    cbar.set_label('Uncertainty in Yield Stress [kPa]')
    
    plt.tight_layout()
    plt.savefig(
    os.path.join(OUTPUT_DIR, "umap_std_plot.png"),
    dpi=300,
    bbox_inches="tight")
    plt.close()
    
    
    # In[22]:
    
    
    fig = plt.figure(figsize=(3.5, 3.2))
    ax = fig.add_subplot(111, projection='3d')
    ax.xaxis.set_major_locator(MaxNLocator(nbins=6))
    
    # Surface plot
    ax.plot_surface(xi_grid, yi_grid, zi_original, cmap='viridis', alpha=0.7)
    
    # ===  Add Training and Validation Data Points ===
    # These points are placed at their original UMAP locations and actual (inverse-transformed) yield stress
    ax.scatter(x_train_1[:, 0], x_train_1[:, 1], y_train_1_original, color='#0072B2',label='Train', s=40, marker='o', alpha=0.5)
    ax.scatter(x_val_1[:, 0], x_val_1[:, 1], y_val_1_original, color='#D55E00', label='Validation', s=40, alpha=0.5, marker='v')
    
    # ===  Highlight Predicted Peaks ===
    # First (global) predicted max
    ax.scatter(gpr_max_x, gpr_max_y, gpr_max_z, color='#8B008B', s=60, marker='*', label='Max Peak')
    ax.text(gpr_max_x, gpr_max_y, gpr_max_z + 10, f'{gpr_max_z:.1f} kPa', fontsize=10, color='black')
    
    # === Second highest predicted max ===
    ax.scatter(second_gpr_max_x, second_gpr_max_y, second_gpr_max_z, edgecolors='#8B008B', facecolors='none', s=60, marker='*', label='Second Peak')
    ax.text(second_gpr_max_x, second_gpr_max_y, second_gpr_max_z + 10, f'{second_gpr_max_z:.1f} kPa', fontsize=10, color='black')
    
    # Labels and axis formatting
    ax.set_xlabel(r'UMAP$_1$', fontsize=10)
    ax.set_ylabel(r'UMAP$_2$', fontsize=10)
    #ax.set_zlabel('$\sigma_y$ [kPa]', fontsize=10)
    #ax.set_title("GPR-Predicted Yield Stress (3D Surface)", fontsize=11)
    ax.view_init(20, 50)
    
    # Limits and aspect
    #ax.set_xlim([1 * x_data[:,0].min(), 1 * x_data[:,0].max()])
    #ax.set_ylim([1 * x_data[:,1].min(), 1 * x_data[:,1].max()])
    #ax.set_zlim([zi_original.min(), 1.2 * zi_original.max()])
    ax.set_box_aspect(aspect=(1.1, 1.1, 1))
    
    # Clean up
    ax.xaxis.set_tick_params(labelsize=10)
    ax.yaxis.set_tick_params(labelsize=10)
    #ax.zaxis.set_tick_params(labelsize=10)
    #ax.legend(loc='upper left', fontsize=8.5).get_frame().set_linewidth(0.0)
    
    plt.tight_layout()
    plt.savefig(
    os.path.join(OUTPUT_DIR, "umap_3d_plot.png"),
    dpi=300,
    bbox_inches="tight")
    plt.close()
    
    
    # In[23]:
    
    
    from scipy.stats import norm
    
    def expected_improvement(X, X_sample, Y_sample, model, xi=0.0):
        mu, sigma = model.predict(X, return_std=True)
        mu_sample = model.predict(X_sample)
        sigma = sigma.reshape(-1, 1)
        best_mu_sample = np.max(mu_sample)
        
        with np.errstate(divide='warn'):
            imp = mu.reshape(-1, 1) - best_mu_sample - xi
            Z = imp / sigma
            ei = imp * norm.cdf(Z) + sigma * norm.pdf(Z)
            ei[sigma == 0.0] = 0.0
        return ei
    
    
    
    # In[24]:
    
    
    # === 1. Compute Expected Improvement (EI) surface ===
    input_grid_umap = np.column_stack([xi_grid.ravel(), yi_grid.ravel()])
    EI = expected_improvement(input_grid_umap, x_train_1, y_train_1, gpr_1).reshape(xi_grid.shape)
    #ei_surface = scaler_yield_stress.inverse_transform(EI.reshape(-1, 1)).reshape(xi_grid.shape)  # renamed for clarity
    
    ei_surface = EI
    
    
    # === 2. Plot EI contour ===
    fig, ax = plt.subplots(figsize=(3.5, 3.2))
    contour_plot = ax.contourf(xi_grid, yi_grid, ei_surface, cmap='viridis', levels=6)
    
    
    
    ax.xaxis.set_major_locator(MaxNLocator(nbins=6))
    ax.yaxis.set_major_locator(MaxNLocator(nbins=6))
    ax.set_xlabel(r'UMAP$_1$', fontsize=10)
    ax.set_ylabel(r'UMAP$_2$', fontsize=10)
    ax.xaxis.set_tick_params(labelsize=10)
    ax.yaxis.set_tick_params(labelsize=10)
    ax.set_xlim([1.0 * x_train_1[:, 0].min(), 1.0 * x_train_1[:, 0].max()])
    ax.set_ylim([1.0 * x_train_1[:, 1].min(), 1.0 * x_train_1[:, 1].max()])
    plt.grid(False)
    
    # === 3. First EI Peak ===
    ei_max_idx = np.unravel_index(np.argmax(ei_surface), ei_surface.shape)
    ei_peak1_x = xi_grid[ei_max_idx]
    ei_peak1_y = yi_grid[ei_max_idx]
    ei_peak1_val = ei_surface[ei_max_idx]
    
    # Predict yield stress at first EI peak
    #ei_peak1_pred = gpr_1.predict([[ei_peak1_x, ei_peak1_y]])
    #ei_peak1_pred = scaler_yield_stress.inverse_transform(ei_peak1_pred.reshape(-1, 1))[0, 0]
    
    
    ei_peak1_pred, ei_peak1_pred_sigma_scaled = gpr_1.predict([[ei_peak1_x, ei_peak1_y]], return_std=True)
    
    ei_peak1_pred = scaler_yield_stress.inverse_transform(ei_peak1_pred.reshape(-1,1))[0,0]
    ei_peak1_pred_sigma = ei_peak1_pred_sigma_scaled[0] * scaler_yield_stress.scale_[0]
    
    print(f"First EI Peak: {ei_peak1_pred:.2f} ± {ei_peak1_pred_sigma:.2f} kPa at UMAP (x={ei_peak1_x:.4f}, y={ei_peak1_y:.4f})")
    
    
    ax.scatter(ei_peak1_x, ei_peak1_y, color='#ff7f00', s=60, marker='d')
    
    # === 4. Second EI Peak via Masking ===
    ei_masked = np.copy(ei_surface)
    mask = np.ones_like(ei_masked, dtype=bool)
    
    window_size = 40 #60  # adjust as needed
    i, j = ei_max_idx
    i_min, i_max = max(0, i - window_size), min(ei_masked.shape[0], i + window_size)
    j_min, j_max = max(0, j - window_size), min(ei_masked.shape[1], j + window_size)
    mask[i_min:i_max, j_min:j_max] = False
    ei_masked[~mask] = np.nan
    
    # Second peak
    ei_max2_idx = np.unravel_index(np.nanargmax(ei_masked), ei_masked.shape)
    ei_peak2_x = xi_grid[ei_max2_idx]
    ei_peak2_y = yi_grid[ei_max2_idx]
    ei_peak2_val = ei_surface[ei_max2_idx]
    
    # Predict yield stress at second EI peak
    #ei_peak2_pred = gpr_1.predict([[ei_peak2_x, ei_peak2_y]])
    #ei_peak2_pred = scaler_yield_stress.inverse_transform(ei_peak2_pred.reshape(-1, 1))[0, 0]
    
    
    ei_peak2_pred, ei_peak2_pred_sigma_scaled = gpr_1.predict([[ei_peak2_x, ei_peak2_y]], return_std=True)
    
    ei_peak2_pred = scaler_yield_stress.inverse_transform(ei_peak2_pred.reshape(-1,1))[0,0]
    ei_peak2_pred_sigma = ei_peak2_pred_sigma_scaled[0] * scaler_yield_stress.scale_[0]
    
    
    
    print(f"Second EI Peak: {ei_peak2_pred:.2f} ± {ei_peak2_pred_sigma:.2f} kPa at UMAP (x={ei_peak2_x:.4f}, y={ei_peak2_y:.4f})")
    
    
    ax.scatter(ei_peak2_x, ei_peak2_y, edgecolors='#ff7f00', facecolors='none', s=60, marker='d')
    
    
    plt.tight_layout()
    plt.savefig(
    os.path.join(OUTPUT_DIR, "umap_ei_plot.png"),
    dpi=300,
    bbox_inches="tight")
    plt.close()
    
    
    # In[ ]:
    
    
    # Define input features: selected composition variables (Benecell, Storacell)
    x_data_train_comp_2 = df_rheology_scaled.loc[:, ['Benecell', 'Storacell']].values
    
    # Define targets: UMAP-reduced rheological properties
    y_data_train_comp_2 = df_umap_full[["umap_1", "umap_2"]].values  
    
    
    # === Group-based Split (Assumes each group spans 5 rows) ===
    groups = df_umap_full["Set_Name"].values
    
    
    splitter = GroupShuffleSplit(train_size=0.8, random_state=6)  #1 32 6
    train_idx_2, val_idx_2 = next(splitter.split(x_data_train_comp_2, y_data_train_comp_2, groups=groups))
    
    # === Create Training and Validation Sets ===
    x_train_2, x_val_2 = x_data_train_comp_2[train_idx_2], x_data_train_comp_2[val_idx_2]
    y_train_2, y_val_2 = y_data_train_comp_2[train_idx_2], y_data_train_comp_2[val_idx_2]
    
    
    
    
    
    constant_kernel = ConstantKernel(constant_value=1.0, constant_value_bounds=(1e-6, 1e6))
    kernel_2 = constant_kernel * Matern(nu=0.5, length_scale=[5], length_scale_bounds=(1e1, 1e2)) \
                                 +  WhiteKernel(noise_level=0.5, noise_level_bounds=(1e0, 1e5))
    
    
    
    # === Fit GPR Model ===
    
    gpr_12 = GaussianProcessRegressor(
        kernel=kernel_2,
        normalize_y=False,
        n_restarts_optimizer=40,
        #optimizer="fmin_l_bfgs_b"
    )
    
    
    gpr_12.fit(x_train_2, y_train_2)
    
    # === Print Learned Kernel ===
    print("Learned GPR Kernel:", gpr_12.kernel_)
    
    # === Predict on Train and Validation Sets ===
    y_train_2_pred = gpr_12.predict(x_train_2)
    y_val_2_pred = gpr_12.predict(x_val_2)
    
    
    
    # === Evaluation Output ===
    print("\n=== Evaluation ===")
    evaluate(y_train_2[:,0], y_train_2_pred[:,0], "train_umap1")
    evaluate(y_val_2[:,0], y_val_2_pred[:,0], "val_umap1")
    
    print("\n=== Evaluation ===")
    evaluate(y_train_2[:,1], y_train_2_pred[:,1], "train_umap2")
    evaluate(y_val_2[:,1], y_val_2_pred[:,1], "val_umap2")
    
    
    
    # In[ ]:
    
    
    fig, ax = plt.subplots(figsize=(3.5, 3.2))
    sc = StandardScaler()
    
    y_true_scaled = sc.fit_transform(y_train_2)
    y_pred_scaled = sc.transform(y_train_2_pred)
    
    ax.scatter(y_true_scaled[:,0], y_pred_scaled[:,0], label='UMAP$_1$', color='#0072B2', s=40, marker='o', alpha=0.8)
    ax.scatter(y_true_scaled[:,1], y_pred_scaled[:,1], label='UMAP$_2$', color='#D55E00', s=40, marker='v', alpha=0.8)
    
    ax_lim_min = min(ax.get_xlim()[0], ax.get_ylim()[0])
    ax_lim_max = max(ax.get_xlim()[1], ax.get_ylim()[1])
    
    ax.plot([ax_lim_min, ax_lim_max], [ax_lim_min, ax_lim_max],
            linestyle='--', color='dimgrey', linewidth=2.5)
    
    ax.set_xlabel('True UMAP values', fontsize=10)
    ax.set_ylabel('UMAP Estemated values', fontsize=10)
    ax.tick_params(labelsize=10)
    ax.set_xscale('linear')
    ax.set_yscale('linear')
    ax.minorticks_on()
    ax.grid(False)
    plt.tight_layout()
    plt.savefig(
    os.path.join(OUTPUT_DIR, "umap_gp_2_prediction.png"),
    dpi=300,
    bbox_inches="tight")
    plt.close()
    
    
    # In[ ]:
    
    
    # GPR peaks (already defined earlier)
    umap_1_at_gpr_first_peak = gpr_max_x        # umap1 coordinate of the first GPR peak (highest predicted value)
    umap_2_at_gpr_first_peak = gpr_max_y        # umap2 coordinate of the first GPR peak
    umap_1_at_gpr_second_peak = second_gpr_max_x # umap1 coordinate of the second GPR peak (second highest local max)
    umap_2_at_gpr_second_peak = second_gpr_max_y # umap2 coordinate of the second GPR peak
    
    # EI peaks (first EI peak)
    umap_1_at_ei_first_peak = ei_peak1_x        # umap1 coordinate of the first peak found by Expected Improvement (EI)
    umap_2_at_ei_first_peak = ei_peak1_y        # umap2 coordinate of the first EI peak
    
    # EI second peak (newly added)
    umap_1_at_ei_second_peak = ei_peak2_x       # umap1 coordinate of the second EI peak (second highest EI value)
    umap_2_at_ei_second_peak = ei_peak2_y       # umap2 coordinate of the second EI peak
    
    # Combine all 4 peaks into a single numpy array for easier handling and further processing
    umap_peak = np.array([
        [umap_1_at_gpr_first_peak,   umap_2_at_gpr_first_peak],    # GPR first peak
        [umap_1_at_gpr_second_peak,  umap_2_at_gpr_second_peak],   # GPR second peak
        [umap_1_at_ei_first_peak,    umap_2_at_ei_first_peak],     # EI first peak
        [umap_1_at_ei_second_peak,   umap_2_at_ei_second_peak]     # EI second peak
    ])
    
    # Print the combined umap peak coordinates for reference
    print("umap Coordinates at Peak Points:")
    print(umap_peak)
    
    # Print the shape of the array (should be (4, 2) — four points, each with 2 umap coordinates)
    print("Shape:", umap_peak.shape)
    
    
    # In[ ]:
    
    
    #Create a dense grid over composition (Benecell and Storacell)
    # Define range based on your actual data range or normalized values
    benecell_vals = np.linspace(x_data_train_comp_2[:, 0].min(), x_data_train_comp_2[:, 0].max(), 20) #33
    storacell_vals = np.linspace(x_data_train_comp_2[:, 1].min(), x_data_train_comp_2[:, 1].max(), 52)  #42
    
    # Create meshgrid
    benecell_grid, storacell_grid = np.meshgrid(benecell_vals, storacell_vals)
    
    # Stack the grid into a (N, 2) array for prediction
    composition_grid = np.column_stack((benecell_grid.ravel(), storacell_grid.ravel()))
    # Predict UMAP coordinates using model_rheos
    umap_pred_grid, _ = gpr_12.predict(composition_grid, return_std=True)
    from sklearn.metrics import pairwise_distances_argmin_min
    
    # Find index of closest predicted UMAP point to target UMAP peak
    closest_idx, _ = pairwise_distances_argmin_min(umap_peak, umap_pred_grid)
    
    # Retrieve the corresponding composition
    best_compositions = composition_grid[closest_idx]  # shape: (5, 2)
    
    # Separate Benecell and Storacell from the scaled result
    benecell_scaled = best_compositions[:, 0].reshape(-1, 1)
    storacell_scaled = best_compositions[:, 1].reshape(-1, 1)
    
    # Inverse transform each
    scalerBC = scalers['Benecell']
    scalerSC = scalers['Storacell']
    benecell_real = scalerBC.inverse_transform(benecell_scaled).flatten()
    storacell_real = scalerSC.inverse_transform(storacell_scaled).flatten()
    
    # Print actual (unscaled) values
    for i in range(len(benecell_real)):
        print(f" Composition for UMAP Peak {i+1}:")
        print(f"Benecell: {benecell_real[i]:.3f}")
        print(f"Storacell: {storacell_real[i]:.3f}\n")
    
    
    
    # In[ ]:
    
    
    # Create a dictionary called 'points_to_plot' that stores labels for each peak
    # and their corresponding physical composition coordinates (Benecell, Storacell).
    
    points_to_plot = {
        'GPR composition 1': (benecell_real[0], storacell_real[0]),   # First GPR peak composition
        'GPR composition 2': (benecell_real[1], storacell_real[1]),   # Second GPR peak composition
        'EI composition': (benecell_real[2], storacell_real[2]),      # First EI peak composition
        'EI composition 2': (benecell_real[3], storacell_real[3]),    # Second EI peak composition (newly added)
    }
    
    
    # In[ ]:
    
    
    # === Create a grid in the scaled space (Benecell, Storacell) ===
    # Inverse transform to original scale
    # This step converts the scaled training data back to its original physical units:
    # moisture content (mc_content) and fiber content (fiber_content).
    # Inverse transform to original scale
    # This step converts the scaled training data back to its original physical units:
    # moisture content (mc_content) and fiber content (fiber_content).
    mc_content = scalerBC.inverse_transform(x_data_train_comp_2[:, 0].reshape(-1, 1))  # For Benecell feature
    fiber_content = scalerSC.inverse_transform(x_data_train_comp_2[:, 1].reshape(-1, 1))  # For Storacell feature
    
    
    benecell = np.linspace(x_data_train_comp_2[:, 0].min(), 1.1 * x_data_train_comp_2[:, 0].max(), 200)
    storacell = np.linspace(x_data_train_comp_2[:, 1].min(), 1.1 * x_data_train_comp_2[:, 1].max(), 200)
    
    # Generate linear spaced points over the range of scaled Benecell and Storacell for prediction grid
    benecell_grid, storacell_grid = np.meshgrid(benecell, storacell)
    input_grid_scaled = np.column_stack((benecell_grid.ravel(), storacell_grid.ravel()))
    
    # ===  Inverse transform to composition space (MC and Fiber) ===
    mc_content_grid = scalerBC.inverse_transform(benecell_grid.reshape(-1, 1)).reshape(benecell_grid.shape)
    fiber_content_grid = scalerSC.inverse_transform(storacell_grid.reshape(-1, 1)).reshape(storacell_grid.shape)
    
    # === Predict UMAP coordinates from (Benecell, Storacell) ===
    umap_pred = gpr_12.predict(input_grid_scaled)  # shape: (n_points, 2)
    
    # === Predict yield stress from predicted UMAP coordinates ===
    yield_stress_pred = gpr_1.predict(umap_pred)  # shape: (n_points,)
    
    
    yield_stress_pred_rescaled = scaler_yield_stress.inverse_transform(yield_stress_pred.reshape(-1, 1)).reshape(benecell_grid.shape)
    
    # === Reshape prediction to match grid shape ===
    Z = yield_stress_pred_rescaled
    
    # === Plot contour in MC vs. Fiber (composition space) ===
    fig, ax = plt.subplots(figsize=(3.5, 3.2))
    contour_plot_comp_yield = ax.contourf(mc_content_grid, fiber_content_grid, Z, levels=50, cmap='viridis') #30
    ax.xaxis.set_major_locator(MaxNLocator(nbins=6))
    ax.yaxis.set_major_locator(MaxNLocator(nbins=6))
    
    # === Plot special peak points on the contour map with custom markers ===
    marker_styles = {
            'GPR composition 1': {'marker': '*', 'facecolor': '#8B008B', 'edgecolor': '#8B008B', 'label': 'First Peak'},
            'GPR composition 2': {'marker': '*', 'facecolor': 'none', 'edgecolor': '#8B008B', 'label': 'Second Peak'},
            'EI composition': {'marker': 'd', 'facecolor': '#ff7f00', 'edgecolor': '#ff7f00', 'label': 'EI Peak'},
            'EI composition 2': {'marker': 'd', 'facecolor': 'none', 'edgecolor': '#ff7f00', 'label': 'EI Peak 2'},
        }
    
    
    for key, (mc_val, fiber_val) in points_to_plot.items():
        style = marker_styles[key]
        ax.plot(mc_val, fiber_val,
                marker=style['marker'],
                markersize=10,
                markerfacecolor=style['facecolor'],
                markeredgecolor=style['edgecolor'],
                label=style['label'])
    
    # === Scatter plot training data points ===
    ax.scatter(mc_content, fiber_content, c='#0072B2', s=40, label='Train', marker='o', alpha=0.5)
    """
    # === Colorbar ===
    cbar = fig.colorbar(contour, ax=ax, pad=0.03)
    cbar.set_label('Predicted Yield Stress $\\sigma_y$ [kPa]', fontsize=10)
    cbar.ax.tick_params(labelsize=9)
    """
    # === Axis labels and ticks formatting ===
    ax.set_xlabel('MC [wt.%]', fontsize=10)
    ax.set_ylabel('Fiber [wt.%]', fontsize=10)
    ax.tick_params(axis='both', labelsize=10)
    
    
    # ===  Create custom legend with matching marker styles and labels ===
    
    legend_handles = [
        Line2D([0], [0], marker='*', linestyle='None', label='First Peak', markerfacecolor='#8B008B', markeredgecolor='#8B008B', markersize=7),
        Line2D([0], [0], marker='*', linestyle='None', label='Second Peak', markerfacecolor='none', markeredgecolor='#8B008B', markersize=7),
        Line2D([0], [0], marker='d', linestyle='None', label='EI Peak', markerfacecolor='#ff7f00', markeredgecolor='#ff7f00', markersize=7),
        Line2D([0], [0], marker='d', linestyle='None', label='EI Peak 2', markerfacecolor='none', markeredgecolor='#ff7f00', markersize=7),
        Line2D([0], [0], marker='o', linestyle='None', label='Train', markerfacecolor='#0072B2', markeredgecolor='none', markersize=7),
    ]
    #legend = ax.legend(handles=legend_handles, loc='lower left', fontsize=8.5, frameon=False)
    
    # === Optional: Set legend text color to white (good for dark backgrounds) ===
    #for text in legend.get_texts():
    #    text.set_color('white')
    
    # === Final layout settings and axis limits ===
    ax.set_xlim([1.0 * mc_content.min(), 1.0 * mc_content.max()])
    ax.set_ylim([1.0 * fiber_content.min(), 1.0 * fiber_content.max()])
    ax.set_aspect('auto')  # Could use 'equal' if umap axes are on the same scale
    plt.tight_layout()
    plt.savefig(
    os.path.join(OUTPUT_DIR, "umap_composition.png"),
    dpi=300,
    bbox_inches="tight")
    plt.close()
    
    
    # In[ ]:
    
    
    

    
    # === Use UNIQUE UMAP points (this is the correct latent space) ===
    umap_train = df_umap_unique[["umap_1", "umap_2"]].values
    
    fig, ax = plt.subplots(figsize=(3.5, 3.2))
    
    # === Scatter training UMAP points ===
    ax.scatter(
        umap_train[:, 0],
        umap_train[:, 1],
        color='grey',
        s=40,
        alpha=0.6,
        label='Training samples'
    )
    
    # === Convex hull ===
    hull = ConvexHull(umap_train)
    
    ax.fill(
        umap_train[hull.vertices, 0],
        umap_train[hull.vertices, 1],
        color='grey',
        alpha=0.15,
        edgecolor='none',
        label='Training data hull'
    )
    
    # === EI-selected latent points ===
    ax.scatter(
        umap_1_at_ei_first_peak,
        umap_2_at_ei_first_peak,
        marker='d',
        s=60,
        facecolor='#ff7f00',
        edgecolor='#ff7f00',
        label='EI optimum'
    )
    
    ax.scatter(
        umap_1_at_ei_second_peak,
        umap_2_at_ei_second_peak,
        marker='d',
        s=60,
        facecolor='none',
        edgecolor='#ff7f00',
        label='Second EI optimum'
    )
    
    # === Axes ===
    ax.set_xlabel(r'UMAP$_1$', fontsize=11)
    ax.set_ylabel(r'UMAP$_2$', fontsize=11)
    ax.tick_params(axis='both', labelsize=10)
    
    #ax.legend(frameon=False, fontsize=9, loc='upper left')
    plt.tight_layout()
    plt.savefig(
    os.path.join(OUTPUT_DIR, "umap_convex_hull.png"),
    dpi=300,
    bbox_inches="tight")
    plt.close()

    pass 

if __name__ == "__main__":
    main()
