# Supplementary material for: Nonlinear dimensionality reduction and Bayesian optimization for accelerating design of materials
Source: Sci Rep. 2026 May 9;16:21226. doi: 10.1038/s41598-026-51517-8 (PMC13346991; doi:10.1038/s41598-026-51517-8)
Supplement: Supplementary file 1 — Supplementary Information. [file 41598_2026_51517_MOESM1_ESM.zip › SI_folder_DR_v1/scripts/Untitled Folder/done_pca_supplementary_file_to_upload-Copy1.py]

#!/usr/bin/env python
# coding: utf-8

# In[1]:


# === Numerical and data handling ===
import numpy as np
import pandas as pd

# === Visualization ===
import matplotlib.pyplot as plt
import matplotlib as mpl
import seaborn as sns
from matplotlib import rcParams
from matplotlib.ticker import FixedLocator, MaxNLocator
from matplotlib.lines import Line2D
from matplotlib.patches import Ellipse
from mpl_toolkits.mplot3d import Axes3D

# Optional: disable LaTeX rendering in plots
mpl.rcParams['text.usetex'] = False

# === Preprocessing and dimensionality reduction ===
from sklearn.preprocessing import StandardScaler
from sklearn.decomposition import PCA
 # KMeans clustering algorithm for unsupervised partitioning of data into clusters
from sklearn.cluster import KMeans 
# Metric to evaluate clustering quality based on intra- and inter-cluster distances
from sklearn.metrics import silhouette_score  
# Import libraries for k-NN preservation calculation
from sklearn.neighbors import NearestNeighbors
from sklearn.manifold import trustworthiness
from matplotlib.patches import Ellipse
# === Modeling ===
from sklearn.gaussian_process import GaussianProcessRegressor
from sklearn.gaussian_process.kernels import (
    RBF, Matern, WhiteKernel, ConstantKernel, RationalQuadratic, DotProduct
)

# === Model evaluation and validation ===
from sklearn.model_selection import (
    GroupShuffleSplit, train_test_split
)
from sklearn.metrics import (
    mean_absolute_error,
    r2_score,
    mean_squared_error,
    mean_absolute_percentage_error,
    pairwise_distances_argmin_min
)

# === Other utilities ===
from scipy.ndimage import gaussian_filter
from scipy.spatial import ConvexHull
# For shuffling data or basic random operations
import random
# For accessing normal distribution functions (e.g., PDF, CDF) used in acquisition functions like EI
from scipy.stats import norm


# In[2]:


# Load the CSV file containing all the data
# This file ('df_foams.csv') must be in the working directory and should contain the necessary experimental data
df_original = pd.read_csv('df_foams.csv')

# Display the shape of the initial DataFrame to confirm successful loading of data
print(f"Initial data shape: {df_original.shape}")

# Generate two DataFrames based on selected sample identifiers: 
#one for rheological property modeling and another for mechanical property prediction.

# Define the sample set for the forward GPR model,
# which predicts mechanical properties based on composition and rheological features.
# Note: The sample sets for GPR1 and GPR2 differ because not all compositions 
# have corresponding mechanical property measurements.

gpr1_sample_set = ['FW_28', 'FW_29', 'FW_32', 'FW_33', 'FW_34', 
                     'FW_36', 'FW_43', 'FW_46', 'FW_48', 'FW_49', 
                     'FW_53', 'FW_54', 'FW_55', 'FW_57', 'FW_58',
                     'FW_59', 'FW_82', 'FW_47', 'FW_31', 'FW_42', 
                     'FW_35', 'FW_41', 'FW_44', 'FW_45', 'FW_56', 
                     'FW_74', 
                     ]

# Define the set of samples to include in the training for Inverse GPR model
# These samples are chosen based on their composition relevant to rheological properties

gpr2_sample_set = [
    'FW_28', 'FW_29', 'FW_32', 'FW_33', 'FW_34', 
    'FW_36', 'FW_43', 'FW_46', 'FW_48', 'FW_49', 
    'FW_53', 'FW_54', 'FW_55', 'FW_57', 'FW_58', 
    'FW_59', 'FW_82', 'FW_47', 'FW_31', 'FW_42', 
    'FW_35', 'FW_41', 'FW_44', 'FW_45', 'FW_50', 
    'FW_56', 'FW_80' 
]
# Define the test set for GPR1
# This set includes samples not used in training, allowing for unbiased performance evaluation
test_set = [

    'FW_81',  # Pine pulp sample
    'FW_61'   # Lignin sample
]

#creating three Dataframes, two for forward GPR and one for inverse GPR

df_rheology = df_original[df_original['Set_Name'].isin(gpr1_sample_set)]
df_test = df_original[df_original['Set_Name'].isin(test_set)]
df_composition = df_original[df_original['Set_Name'].isin(gpr2_sample_set)]

# Optional: Display the shapes of the filtered DataFrames for confirmation

print(f"Selected DataFrame for forward GPR (Rheology and Mechanical): {df_rheology.shape}")
print(f"Selected DataFrame for Testing forward GPR: {df_test.shape}")
print(f"Selected DataFrame for inverse GPR (Composition and Rheology): {df_composition.shape}")


# In[3]:


columns_to_scale = [
    'Benecell', 'Storacell', 'Min grad angle',
    'Storage modulus at min grad angle',
    'Storage modulus at room temperature',
    'Loss modulus at room temperature',
    'Storage modulus at high temperature',
    'Loss modulus at high temperature',
    'Minimum storage modulus', 'Minimum loss modulus',
    'Minimum storage modulus temperature', 'Minimum loss modulus temperature',
    'Gelification temperature', 'Yield stress',
]

scalers = {}
df_composition_scaled = df_composition[columns_to_scale].copy()

# Fit scalers and apply to training set
for col in columns_to_scale:
    scaler = StandardScaler()
    df_composition_scaled[col] = scaler.fit_transform(df_composition[[col]])
    scalers[col] = scaler

print(df_composition_scaled.head())
print("df_composition_scaled", df_composition_scaled.shape)


# In[4]:


df_rheology_scaled = df_rheology[columns_to_scale].copy()
df_test_scaled = df_test[columns_to_scale].copy()

for col in columns_to_scale:
    df_rheology_scaled[col] = scalers[col].transform(df_rheology[[col]])
    df_test_scaled[col] = scalers[col].transform(df_test[[col]])

print(df_rheology_scaled.head())
#print(df_test_scaled.head())
print("df_rheology_scaled", df_rheology_scaled.shape)


# In[5]:


#include Set_Name column with the scaled dataframe
df_rheo_scaled = pd.DataFrame(
    df_rheology_scaled,
    columns=columns_to_scale
)

df_rheo_scaled["Set_Name"] = df_rheology["Set_Name"].values


df_rheo_unique = (
    df_rheo_scaled
    .groupby("Set_Name", sort=False)
    .mean()
    .reset_index()
)

print("df_rheo_unique", df_rheo_unique.shape)


# In[6]:


# === PCA and Dimensionality Reduction on Rheological Data ===

# Initialize PCA to reduce the dataset to 2 principal components.
# Note: Although the explained variance plot in the article was generated with 11 components,
# the actual analysis and visualization use only the top 2.
pca = PCA(n_components=2)


# Apply the same PCA transformation to rheological data
# This ensures consistency in feature space between training and test sets
df_rheology_columns_pca = pca.fit_transform(df_rheo_unique.loc[:, [
        # 'Benecell',  # Excluded columns
        # 'Storacell',
        'Min grad angle',
        'Storage modulus at min grad angle',
        'Storage modulus at room temperature',
        'Loss modulus at room temperature',
        'Storage modulus at high temperature',
        'Loss modulus at high temperature',
        'Minimum storage modulus',
        'Minimum loss modulus',
        'Minimum storage modulus temperature',
        'Minimum loss modulus temperature',
        'Gelification temperature'
    ]].values)

# Display the first 10 rows of the PCA approximation for rheology data
print('\nPCA approximation of the main data:\n', df_rheology_columns_pca[0:10, :])


# === Explained Variance Visualization ===

# Compute the cumulative explained variance to assess dimensionality reduction effectiveness
cumulative_variance_ratio = np.cumsum(pca.explained_variance_ratio_)
print(cumulative_variance_ratio)
# Create figure and axes
fig, ax = plt.subplots(figsize=(3.5, 3.2))
ax.xaxis.set_major_locator(MaxNLocator(nbins=6))
# Plot cumulative explained variance ratio
ax.plot(range(1, len(cumulative_variance_ratio) + 1), cumulative_variance_ratio,
        'o-', markersize=10, color='#CC79A7', label='Cumulative EVR')

# Add a reference point at the origin
ax.scatter(0, 0, s=100, color='#0072B2')

# Connect (0, 0) to the first data point
ax.plot([0, 1], [0, cumulative_variance_ratio[0]],
        color='#0072B2', linestyle='-', linewidth=1)

# Highlight the chosen number of components (e.g., n = 2)
ax.axvline(x=2, color='#D55E00', linestyle='--', lw=3, label='Chosen $n=2$')

# Set axis labels
ax.set_xlabel('$n$', fontsize=10)
ax.set_ylabel('Cumulative $EVR$', fontsize=10)

# Set ticks and limits
ax.tick_params(axis='both', labelsize=10)
ax.set_ylim(0.75, 1.01)  # Adjust y-axis to focus on high variance capture

# Remove grid
ax.grid(False)

# Optional: add legend
#ax.legend(fontsize=10)
# Tight layout
fig.tight_layout()
# Show the plot
plt.show() 


# In[7]:


# === Clustering in PCA Space Using KMeans ===
n_clusters = 3
kmeans = KMeans(n_clusters=n_clusters, random_state=32, n_init=20)
labels = kmeans.fit_predict(df_rheology_columns_pca)
cluster_centers = kmeans.cluster_centers_


# === Silhouette Score ===
sil_score = silhouette_score(df_rheology_columns_pca, labels)
print(f"Silhouette Score of pca embedding: {sil_score:.3f}")

# === k-NN Preservation Score ===

def knn_preservation(original_data, embedded_data, k=5):
    nbrs_orig = NearestNeighbors(n_neighbors=k+1).fit(original_data)
    indices_orig = nbrs_orig.kneighbors(original_data, return_distance=False)[:, 1:]

    nbrs_embed = NearestNeighbors(n_neighbors=k+1).fit(embedded_data)
    indices_embed = nbrs_embed.kneighbors(embedded_data, return_distance=False)[:, 1:]

    jaccard_scores = [
        len(set(indices_orig[i]) & set(indices_embed[i])) /
        len(set(indices_orig[i]) | set(indices_embed[i]))
        for i in range(original_data.shape[0])
    ]
    return np.mean(jaccard_scores)


original_features = df_rheo_unique.loc[:, [
    'Min grad angle',
    'Storage modulus at min grad angle',
    'Storage modulus at room temperature',
    'Loss modulus at room temperature',
    'Storage modulus at high temperature',
    'Loss modulus at high temperature',
    'Minimum storage modulus',
    'Minimum loss modulus',
    'Minimum storage modulus temperature',
    'Minimum loss modulus temperature',
    'Gelification temperature'
]].values

knn_score = knn_preservation(original_features, df_rheology_columns_pca, k=5)
print(f"Average k-NN Preservation (k=5): {knn_score:.3f}")

#trustworthiness


trust_score = trustworthiness(
    original_features,
    df_rheology_columns_pca,
    n_neighbors=5
)

print(f"Trustworthiness (k=5): {trust_score:.3f}")

# === Cluster Visualization ===


fig, ax = plt.subplots(figsize=(3.5, 3.2))
colors = ["#0072B2", "#D55E00", "#CC79A7"]
markers = ['o', 'v', '^']

for i in range(n_clusters):
    points = df_rheology_columns_pca[labels == i]
    center = cluster_centers[i]

    ax.scatter(
        points[:, 0], points[:, 1],
        s=45, color=colors[i], marker=markers[i],
        edgecolor='black', linewidth=0.6, alpha=0.85,
        label=f'Cluster {i+1}'
    )

    # Confidence ellipse
    cov = np.cov(points.T)
    vals, vecs = np.linalg.eigh(cov)
    order = vals.argsort()[::-1]
    vals, vecs = vals[order], vecs[:, order]
    angle = np.degrees(np.arctan2(vecs[1, 0], vecs[0, 0]))
    width, height = 2 * np.sqrt(vals)

    ellipse = Ellipse(
        xy=center, width=width*2.5, height=height*2.5,
        angle=angle, facecolor=colors[i], alpha=0.18, edgecolor='k'
    )
    ax.add_patch(ellipse)

ax.set_xlabel(r'$\mathrm{PCA}_1$', fontsize=10)
ax.set_ylabel(r'$\mathrm{PCA}_2$', fontsize=10)
ax.tick_params(axis='both', labelsize=10)
# ax.legend(fontsize=9)
plt.tight_layout()
plt.show()


# In[8]:


from sklearn.manifold import trustworthiness

# === Trustworthiness for k=5 (already done) ===
trust_score_5 = trustworthiness(
    original_features,
    df_rheology_columns_pca,
    n_neighbors=5
)
print(f"Trustworthiness (k=5): {trust_score_5:.3f}")

# === Trustworthiness for k=60 ===
trust_score_10 = trustworthiness(
    original_features,
    df_rheology_columns_pca,
    n_neighbors=10
)
print(f"Trustworthiness (k=10): {trust_score_10:.3f}")


# In[9]:


#creating unique PCA dataframe 

df_pca_unique = pd.DataFrame(
    df_rheology_columns_pca,
    columns=["pca_1", "pca_2"]
)

df_pca_unique["Set_Name"] = df_rheo_unique["Set_Name"].values

print("df_pca_unique", df_pca_unique.shape)
df_pca_unique.head()


# In[10]:


#merge PCA back to 130 samples 

df_pca_full = df_rheo_scaled.merge(
    df_pca_unique,
    on="Set_Name",
    how="left"
)


print("df_pca_full", df_pca_full.shape)


# In[11]:


# === Define Inputs and Target ===
x_data = df_pca_full[["pca_1", "pca_2"]].values
y_data = df_pca_full["Yield stress"].values             


groups = df_pca_full["Set_Name"].values

splitter = GroupShuffleSplit(train_size=0.8, random_state=58) 
train_idx, val_idx = next(splitter.split(x_data, y_data, groups=groups))

# === Create Training and Validation Sets ===
x_train_1, x_val_1 = x_data[train_idx], x_data[val_idx]
y_train_1, y_val_1 = y_data[train_idx], y_data[val_idx]

# === Assign Sample_IDs after splitting ===
sample_ids = df_rheology['Set_Name'].values        # all samples in same order as x_data
sample_ids_train = sample_ids[train_idx]
sample_ids_val = sample_ids[val_idx]
sample_ids_all = np.concatenate([sample_ids_train, sample_ids_val])  # for CSV later

print("Train shape:", x_train_1.shape, y_train_1.shape)
print("Val shape:", x_val_1.shape, y_val_1.shape)

# === Define GPR Kernel ===
#constant_kernel = ConstantKernel(constant_value=1.0, constant_value_bounds=(1e-2, 1e6))
#kernel = constant_kernel * RBF(length_scale=[10], length_scale_bounds=(1e-1, 1e1)) + \
#         WhiteKernel(noise_level_bounds=(1e-2, 1e5))

kernel = (
    ConstantKernel(1.0, (1e-2, 1e2)) *
    RBF(length_scale=2.0, length_scale_bounds=(0.5, 10.0)) 
    + WhiteKernel(noise_level=0.1, noise_level_bounds=(0.05, 1.0))
)


# === Fit GPR Model ===
gpr_1 = GaussianProcessRegressor(kernel=kernel, n_restarts_optimizer=10,
                                 normalize_y=False, random_state=42)
gpr_1.fit(x_train_1, y_train_1)

# === Print Learned Kernel ===
print("Learned GPR Kernel:", gpr_1.kernel_)

# === Predict on Train and Validation Sets ===
y_train_1_pred = gpr_1.predict(x_train_1)
y_val_1_pred = gpr_1.predict(x_val_1)

# === Inverse Transform to Original Scale ===
scaler_yield_stress = scalers['Yield stress']

y_train_1_original = scaler_yield_stress.inverse_transform(y_train_1.reshape(-1, 1)).flatten()
y_train_1_pred_original = scaler_yield_stress.inverse_transform(y_train_1_pred.reshape(-1, 1)).flatten()
y_val_1_original = scaler_yield_stress.inverse_transform(y_val_1.reshape(-1, 1)).flatten()
y_val_1_pred_original = scaler_yield_stress.inverse_transform(y_val_1_pred.reshape(-1, 1)).flatten()

# === Evaluation Function ===
def evaluate(true, pred, name=""):
    rmse = np.sqrt(mean_squared_error(true, pred))
    mae = mean_absolute_error(true, pred)
    r2 = r2_score(true, pred)
    print(f"{name} RMSE: {rmse:.2f}")
    print(f"{name} MAE: {mae:.2f}")
    print(f"{name} R²: {r2:.3f}")
    return rmse, mae, r2

# === Evaluation Output ===
print("\n=== Evaluation ===")
evaluate(y_train_1_original, y_train_1_pred_original, "Train")
evaluate(y_val_1_original, y_val_1_pred_original, "Validation")


# In[12]:


# === Plot: True vs Predicted Yield Stress from GPR on PCA-Reduced Data ===

fig, ax = plt.subplots(figsize=(3.5, 3.2))
# === Scatter plots ===
ax.scatter(y_train_1_original, y_train_1_pred_original, label='Train', color='#0072B2', s=40, marker='o', alpha=0.8)
ax.scatter(y_val_1_original, y_val_1_pred_original, label='Validation', color='#D55E00', s=40, marker='v', alpha=0.8)
# === Perfect fit line ===
# === Combine all true and predicted values to determine the plotting range ===
all_true = np.concatenate([y_train_1_original, y_val_1_original])
all_pred = np.concatenate([y_train_1_pred_original, y_val_1_pred_original])

# === Determine min and max for perfect fit line ===
min_val = min(all_true.min(), all_pred.min())
max_val = max(all_true.max(), all_pred.max())
ax.plot([min_val, max_val], [min_val, max_val],  linestyle='--', color='dimgrey', linewidth=2.5, label='Perfect fit')

# === Labels and ticks ===
ax.set_xlabel('True $\sigma_y$ [kPa]', fontsize=10)
ax.set_ylabel('PCA Predicted $\sigma_y$ [kPa]', fontsize=10)
ax.tick_params(labelsize=10)
ax.set_xscale('linear')
ax.set_yscale('linear')
ax.minorticks_on()

# === Combined legend ===
custom_lines = [
    Line2D([0], [0], marker='o', color='w', label='Train', markerfacecolor='#0072B2', markersize=7),
    Line2D([0], [0], marker='v', color='w', label='Validation', markerfacecolor='#D55E00', markersize=7),
    Line2D([0], [0], linestyle='--', color='dimgrey', lw=2.5, label='Perfect fit')
]
ax.legend(handles=custom_lines, loc='lower right', fontsize=8.5, frameon=False)

#=== Grid and layout ===
ax.grid(False)
plt.tight_layout()
#plt.savefig('gpr_pca_prediction_updated.png', dpi=300, bbox_inches='tight')
plt.show()


# In[13]:


# ===Define a dense PCA grid for prediction ===
# === We generate a 2D grid over the PCA-reduced space to visualize predictions across the feature space. ===
extra_bound = 1  
pca1_min = x_data[:, 0].min() * extra_bound
pca1_max = x_data[:, 0].max() * extra_bound
pca2_min = x_data[:, 1].min() * extra_bound
pca2_max = x_data[:, 1].max() * extra_bound

# === Create evenly spaced grid for PCA1 and PCA2 ===
PCA1 = np.linspace(pca1_min, pca1_max, 120)
PCA2 = np.linspace(pca2_min, pca2_max, 120)
xi_grid, yi_grid = np.meshgrid(PCA1, PCA2)

# === Combine mesh coordinates into input format for GPR prediction ===
input_grid_mech = np.column_stack((xi_grid.ravel(), yi_grid.ravel()))

### === Predict Yield Stress over the grid using the trained GPR model ===
zi_scaled, std_grid = gpr_1.predict(input_grid_mech, return_std=True)  # Predict mean and std
zi_scaled = zi_scaled.reshape(xi_grid.shape)
std_grid = std_grid.reshape(xi_grid.shape)


# === Convert scaled predictions back to original units (kPa) ===
zi_original = scaler_yield_stress.inverse_transform(zi_scaled)
std_original = scaler_yield_stress.inverse_transform(std_grid)

# === Identify Peaks in the GPR Prediction Surface ===
# === Find first (global) peak ===
max_idx = np.unravel_index(np.argmax(zi_original), zi_original.shape)
gpr_max_x, gpr_max_y = xi_grid[max_idx], yi_grid[max_idx]
gpr_max_z = zi_original[max_idx]
print(f"Maximum  Predicted Yield Stress at first peak: {gpr_max_z:.4f} kPa at PCA (x={gpr_max_x:.4f}, y={gpr_max_y:.4f})")

# === Find second-highest peak outside neighborhood of first peak ===
# === Masking a window around the global max to exclude it when finding the second max ===
mask = np.ones_like(zi_original, dtype=bool)
window_size = 45
i, j = max_idx
i_min, i_max = max(0, i - window_size), min(zi_original.shape[0], i + window_size)
j_min, j_max = max(0, j - window_size), min(zi_original.shape[1], j + window_size)
mask[i_min:i_max, j_min:j_max] = False

# === Apply mask and find second peak ===
zi_masked = np.copy(zi_original)
zi_masked[~mask] = np.nan
second_idx = np.unravel_index(np.nanargmax(zi_masked), zi_original.shape)
second_gpr_max_x = xi_grid[second_idx]
second_gpr_max_y = yi_grid[second_idx]
second_gpr_max_z = zi_original[second_idx]
# 3. Print the max predicted yield stress 
print(f"Maximum  Predicted Yield Stress at second peak: {second_gpr_max_z:.4f} kPa at PCA (x={second_gpr_max_x:.4f}, y={second_gpr_max_y:.4f})")

# === Contour Plot of Predicted Yield Stress in PCA Space ===
fig, ax = plt.subplots(figsize=(3.5, 3.2))

# === Contour plot of predicted yield stress ===
contour = ax.contourf(xi_grid, yi_grid, zi_original, cmap='viridis', levels=60)
ax.xaxis.set_major_locator(MaxNLocator(nbins=6))
ax.yaxis.set_major_locator(MaxNLocator(nbins=6))

# === OPTIONAL: Enable to show colorbar ===
"""
# === Colorbar ===
cbar = fig.colorbar(contour, ax=ax, pad=0.03)
cbar.set_label('Predicted Yield Stress $\\sigma_y$ [kPa]', fontsize=10)
cbar.ax.tick_params(labelsize=9)
"""
# === Plot training and validation points ===
ax.scatter(x_train_1[:, 0], x_train_1[:, 1], c='#0072B2', s=40, label='Train', marker='o', alpha=0.5)
ax.scatter(x_val_1[:, 0], x_val_1[:, 1], c='#D55E00', s=40, label='Validation', alpha=0.5, marker='v')

# === Highlight peak predictions ===
ax.scatter(gpr_max_x, gpr_max_y, color='#8B008B', marker='*', s=60)
ax.scatter(second_gpr_max_x, second_gpr_max_y, edgecolors='#8B008B', facecolors='none', marker='*', s=60)

# === Axis labels ===
ax.set_xlabel('PCA$_1$', fontsize=10)
ax.set_ylabel('PCA$_2$', fontsize=10)
ax.tick_params(axis='both', labelsize=10)

# === Legend ===
legend_elements = [
    Line2D([0], [0], marker='*', linestyle='None', label='Max Peak',  markerfacecolor='#8B008B', markeredgecolor='none', markersize=7),
    Line2D([0], [0], marker='*', linestyle='None', label='Second Peak', markerfacecolor='none', markeredgecolor='#8B008B', markersize=7),
    Line2D([0], [0], marker='o', linestyle='None', label='Train', markerfacecolor='#0072B2', markeredgecolor='none', markersize=7),
    Line2D([0], [0], marker='v', linestyle='None', label='Validation', color='#D55E00', markersize=7),
]
legend = ax.legend(handles=legend_elements, loc='upper left', fontsize=8.5, frameon=False)

# Optional: White text for dark backgrounds
for text in legend.get_texts():
    text.set_color('white')

# === Final Layout Adjustments ===
ax.set_xlim([xi_grid.min(), xi_grid.max()])
ax.set_ylim([yi_grid.min(), yi_grid.max()])
ax.set_aspect('auto')  # Change to 'equal' if PCA axes are equally scaled
plt.tight_layout()  
#fig.savefig('gpr_pca_contour_updated.png', dpi=300, bbox_inches='tight') 
plt.show()


# In[14]:


fig, ax = plt.subplots(figsize=(3.5, 3.2))

contour = ax.contourf(
    xi_grid,
    yi_grid,
    std_original,
    levels=60,
    cmap='viridis'
)

ax.scatter(x_train_1[:, 0], x_train_1[:, 1],
           c='white', s=30, alpha=0.6)

ax.set_xlabel('PCA$_1$')
ax.set_ylabel('PCA$_2$')


cbar = fig.colorbar(contour, ax=ax)
cbar.set_label('Uncertainty in Yield Stress [kPa]')

plt.tight_layout()
#fig.savefig('pca_std_plot_updated.png', format='png', dpi=300)
plt.show()


# In[15]:


# === 3D Surface Plot: GPR Prediction over PCA Space ===
fig = plt.figure(figsize=(3.5, 3.2))
ax = fig.add_subplot(111, projection='3d')

# === Plot the GPR-Predicted Surface ===
# Plot the predicted yield stress surface over the PCA-reduced feature space
ax.plot_surface(xi_grid, yi_grid, zi_original, cmap='viridis', alpha=0.7)

# ===  Add Training and Validation Data Points ===
# These points are placed at their original PCA locations and actual (inverse-transformed) yield stress
ax.scatter(x_train_1[:, 0], x_train_1[:, 1], y_train_1_original, color='#0072B2',label='Train', s=40, marker='o', alpha=0.5)
ax.scatter(x_val_1[:, 0], x_val_1[:, 1], y_val_1_original, color='#D55E00', label='Validation', s=40, alpha=0.5, marker='v')

# ===  Highlight Predicted Peaks ===
# First (global) predicted max
ax.scatter(gpr_max_x, gpr_max_y, gpr_max_z, color='#8B008B', s=60, marker='*', label='Max Peak')
ax.text(gpr_max_x, gpr_max_y, gpr_max_z + 10, f'{gpr_max_z:.1f} kPa', fontsize=10, color='black')

# === Second highest predicted max ===
ax.scatter(second_gpr_max_x, second_gpr_max_y, second_gpr_max_z, edgecolors='#8B008B', facecolors='none', s=60, marker='*', label='Second Peak')
ax.text(second_gpr_max_x, second_gpr_max_y, second_gpr_max_z + 10, f'{second_gpr_max_z:.1f} kPa', fontsize=10, color='black')

# ===  Set Axis Labels and View Parameters ===
ax.set_xlabel('PCA$_1$', fontsize=10)
ax.set_ylabel('PCA$_2$', fontsize=10)
#ax.set_zlabel('$\sigma_y$ [kPa]', fontsize=10)
ax.view_init(20, 50)

# ===  Define Plot Limits and Aspect Ratio ===
#ax.set_xlim([1.3 * x_data[:,0].min(), 1.3 * x_data[:,0].max()])
#ax.set_ylim([1.2 * x_data[:,1].min(), 1.2 * x_data[:,1].max()])
#ax.set_zlim([zi_original.min(), 1.2 * zi_original.max()])
ax.set_box_aspect(aspect=(-1.1, 1.1, 1.0))  # Adjust aspect ratio of 3D box

# ===  Format Ticks and Legend ===
ax.xaxis.set_tick_params(labelsize=10)
ax.yaxis.set_tick_params(labelsize=10)
#ax.zaxis.set_tick_params(labelsize=10)

# === Clean legend with frame off ===
ax.legend(loc='upper left', fontsize=8.5).get_frame().set_linewidth(0.0)
plt.tight_layout()
#fig.savefig('pca_3d_plot_updated.png', format='png', dpi=300)
plt.show()


# In[16]:


def expected_improvement(X, X_sample, Y_sample, model, xi=0.0):
    mu, sigma = model.predict(X, return_std=True)
    mu_sample = model.predict(X_sample)
    sigma = sigma.reshape(-1, 1)
    best_mu_sample = np.max(mu_sample)
    
    with np.errstate(divide='warn'):
        imp = mu.reshape(-1, 1) - best_mu_sample - xi
        Z = imp / sigma
        ei = imp * norm.cdf(Z) + sigma * norm.pdf(Z)
        ei[sigma == 0.0] = 0.0
    return ei


# In[17]:


# ===  Compute Expected Improvement (EI) Surface ===
# === Construct a dense grid over PCA-reduced space ===
input_grid_pca = np.column_stack([xi_grid.ravel(), yi_grid.ravel()])

# === Compute Expected Improvement (EI) using a trained GPR model ===
EI = expected_improvement(input_grid_pca, x_train_1, y_train_1, gpr_1).reshape(xi_grid.shape)

# === Rescale EI surface to original target units (e.g., kPa) ===

ei_surface = scaler_yield_stress.inverse_transform(EI.reshape(-1, 1)).reshape(xi_grid.shape)  # renamed for clarity
#ei_surface = EI
# ===  Plot EI Contour Map ===
fig, ax = plt.subplots(figsize=(3.5, 3.2))

# === Contour plot of EI surface ===
contour_plot = ax.contourf(xi_grid, yi_grid, ei_surface, cmap='viridis', levels=6)


# Colorbar
#cbar = fig.colorbar(contour_plot)
#cbar.set_label('$\sigma_y$ [kPa]', fontsize=11)
#cbar.ax.tick_params(labelsize=11)


# === Axis formatting ===
ax.xaxis.set_major_locator(MaxNLocator(nbins=6))
ax.yaxis.set_major_locator(MaxNLocator(nbins=6))
ax.set_xlabel('PCA$_1$', fontsize=10)
ax.set_ylabel('PCA$_2$', fontsize=10)
ax.tick_params(labelsize=10)
ax.set_xlim([1.0 * x_train_1[:, 0].min(), 1.0 * x_train_1[:, 0].max()])
ax.set_ylim([1.0 * x_train_1[:, 1].min(), 1.0 * x_train_1[:, 1].max()])
ax.grid(False)

# ===  Highlight Global Maximum of EI ===
ei_max_idx = np.unravel_index(np.argmax(ei_surface), ei_surface.shape)
ei_peak1_x = xi_grid[ei_max_idx]
ei_peak1_y = yi_grid[ei_max_idx]
ei_peak1_val = ei_surface[ei_max_idx]


ei_peak1_pred, ei_peak1_pred_sigma_scaled = gpr_1.predict([[ei_peak1_x, ei_peak1_y]], return_std=True)
ei_peak1_pred = scaler_yield_stress.inverse_transform(ei_peak1_pred.reshape(-1,1))[0,0]
ei_peak1_pred_sigma = ei_peak1_pred_sigma_scaled[0] * scaler_yield_stress.scale_[0]

print(f"First EI Peak: {ei_peak1_pred:.2f} ± {ei_peak1_pred_sigma:.2f} kPa at PCA (x={ei_peak1_x:.4f}, y={ei_peak1_y:.4f})")


# Plot peak
ax.scatter(ei_peak1_x, ei_peak1_y, color='#ff7f00', s=60, marker='d')

# === Mask Out Region Around First Peak to Find Second Local Peak ===
ei_masked = np.copy(ei_surface)
mask = np.ones_like(ei_masked, dtype=bool)
window_size = 45  
i, j = ei_max_idx
i_min, i_max = max(0, i - window_size), min(ei_masked.shape[0], i + window_size)
j_min, j_max = max(0, j - window_size), min(ei_masked.shape[1], j + window_size)
mask[i_min:i_max, j_min:j_max] = False
ei_masked[~mask] = np.nan

# === Second EI peak ===
ei_max2_idx = np.unravel_index(np.nanargmax(ei_masked), ei_masked.shape)
ei_peak2_x = xi_grid[ei_max2_idx]
ei_peak2_y = yi_grid[ei_max2_idx]
ei_peak2_val = ei_surface[ei_max2_idx]


ei_peak2_pred, ei_peak2_pred_sigma_scaled = gpr_1.predict([[ei_peak2_x, ei_peak2_y]], return_std=True)

ei_peak2_pred = scaler_yield_stress.inverse_transform(ei_peak2_pred.reshape(-1,1))[0,0]
ei_peak2_pred_sigma = ei_peak2_pred_sigma_scaled[0] * scaler_yield_stress.scale_[0]


print(f"Second EI Peak: {ei_peak2_pred:.2f} ± {ei_peak2_pred_sigma:.2f} kPa at PCA (x={ei_peak2_x:.4f}, y={ei_peak2_y:.4f})")

# Plot second peak
ax.scatter(ei_peak2_x, ei_peak2_y, edgecolors='#ff7f00', facecolors='none', s=60, marker='d')

# ===  Add Custom Legend ===
legend_ei = [
    Line2D([0], [0], marker='d', linestyle='None', markeredgecolor='none', label='Global EI', markerfacecolor='#ff7f00', markersize=7),
    Line2D([0], [0], marker='d', linestyle='None', markerfacecolor='none', markeredgecolor='#ff7f00', label='Local EI', markersize=7)
]
legend = ax.legend(handles=legend_ei, loc='upper left', fontsize=8.5, frameon=False)

# Optional: make legend text white for dark backgrounds
for text in legend.get_texts():
    text.set_color('white')

# === Final layout adjustments ===
plt.tight_layout()
#fig.savefig('pca_ei_contour_plot_updated.png', format='png', dpi=300) 
plt.show()


# In[18]:


# Define input features: selected composition variables (Benecell, Storacell)
x_data_train_comp_2 = df_rheology_scaled.loc[:, ['Benecell', 'Storacell']].values

# Define targets: PCA-reduced rheological properties
y_data_train_comp_2 = df_pca_full[["pca_1", "pca_2"]].values  


# === Group-based Split (Assumes each group spans 5 rows) ===
groups = df_pca_full["Set_Name"].values


splitter = GroupShuffleSplit(train_size=0.8, random_state=1) #44 1
train_idx_2, val_idx_2 = next(splitter.split(x_data_train_comp_2, y_data_train_comp_2, groups=groups))


# === Create Training and Validation Sets ===
x_train_2, x_val_2 = x_data_train_comp_2[train_idx_2], x_data_train_comp_2[val_idx_2]
y_train_2, y_val_2 = y_data_train_comp_2[train_idx_2], y_data_train_comp_2[val_idx_2]


constant_kernel = ConstantKernel(constant_value=1.0, constant_value_bounds=(1e-6, 1e6))
kernel_2 = constant_kernel * Matern(nu=0.5, length_scale=[5], length_scale_bounds=(1e1, 1e2)) \
                             +  WhiteKernel(noise_level=0.5, noise_level_bounds=(1e0, 1e5))


# === Fit GPR Model ===

gpr_12 = GaussianProcessRegressor(
    kernel=kernel_2,
    normalize_y=True,
    n_restarts_optimizer=25,

)


gpr_12.fit(x_train_2, y_train_2)

# === Print Learned Kernel ===
print("Learned GPR Kernel:", gpr_12.kernel_)

# === Predict on Train and Validation Sets ===
y_train_2_pred = gpr_12.predict(x_train_2)
y_val_2_pred = gpr_12.predict(x_val_2)


# === Evaluation Output ===
print("\n=== Evaluation ===")
evaluate(y_train_2[:,0], y_train_2_pred[:,0], "train_pca1")
evaluate(y_val_2[:,0], y_val_2_pred[:,0], "val_pca1")

print("\n=== Evaluation ===")
evaluate(y_train_2[:,1], y_train_2_pred[:,1], "train_pca2")
evaluate(y_val_2[:,1], y_val_2_pred[:,1], "val_pca2")


# In[19]:


##### === Plot predicted vs true values to visually assess model performance ===
fig, ax = plt.subplots(figsize=(3.5, 3.2))
# Plot the predicted values for the first principal component
ax.scatter(y_train_2[:, 0], y_train_2_pred[:, 0],  label='PCA$_1$', color='#0072B2', s=40, marker='o', alpha=0.8)
ax.scatter(y_train_2[:, 1], y_train_2_pred[:, 1], label='PCA$_2$', color='#D55E00', s=40, marker='v', alpha=0.8)

ax_lim_min = min(ax.get_xlim()[0], ax.get_ylim()[0])
ax_lim_max = max(ax.get_xlim()[1], ax.get_ylim()[1])

ax.plot([ax_lim_min, ax_lim_max], [ax_lim_min, ax_lim_max],
        linestyle='--', color='dimgrey', linewidth=2.5)

# === Labels and ticks ===
ax.set_xlabel('True PCA values', fontsize=10)
ax.set_ylabel('PCA Estemated values', fontsize=10)
ax.tick_params(labelsize=10)
ax.set_xscale('linear')
ax.set_yscale('linear')
ax.minorticks_on()

# === Combined legend ===
legends_pca = [
    Line2D([0], [0], marker='o', color='w', label='1st component', markerfacecolor='#0072B2', markersize=7),
    Line2D([0], [0], marker='v', color='w', label='2nd component', markerfacecolor='#D55E00', markersize=7),
    Line2D([0], [0], linestyle='--', color='dimgrey', lw=2.5, label='Perfect fit')
]
ax.legend(handles=legends_pca, loc='lower right', fontsize=8.5, frameon=False)

# === Grid and layout ===
ax.grid(False)
plt.tight_layout()
#plt.savefig('gpr_2_pca_prediction_updated.png', dpi=300, bbox_inches='tight')
plt.show()


# In[20]:


# GPR peaks (already defined earlier)
pca_1_at_gpr_first_peak = gpr_max_x        # PCA1 coordinate of the first GPR peak (highest predicted value)
pca_2_at_gpr_first_peak = gpr_max_y        # PCA2 coordinate of the first GPR peak
pca_1_at_gpr_second_peak = second_gpr_max_x # PCA1 coordinate of the second GPR peak (second highest local max)
pca_2_at_gpr_second_peak = second_gpr_max_y # PCA2 coordinate of the second GPR peak

# EI peaks (first EI peak)
pca_1_at_ei_first_peak = ei_peak1_x        # PCA1 coordinate of the first peak found by Expected Improvement (EI)
pca_2_at_ei_first_peak = ei_peak1_y        # PCA2 coordinate of the first EI peak

# EI second peak (newly added)
pca_1_at_ei_second_peak = ei_peak2_x       # PCA1 coordinate of the second EI peak (second highest EI value)
pca_2_at_ei_second_peak = ei_peak2_y       # PCA2 coordinate of the second EI peak

# Combine all 4 peaks into a single numpy array for easier handling and further processing
pca_peak = np.array([
    [pca_1_at_gpr_first_peak,   pca_2_at_gpr_first_peak],    # GPR first peak
    [pca_1_at_gpr_second_peak,  pca_2_at_gpr_second_peak],   # GPR second peak
    [pca_1_at_ei_first_peak,    pca_2_at_ei_first_peak],     # EI first peak
    [pca_1_at_ei_second_peak,   pca_2_at_ei_second_peak]     # EI second peak
])

# Print the combined PCA peak coordinates for reference
print("PCA Coordinates at Peak Points:")
print(pca_peak)

# Print the shape of the array (should be (4, 2) — four points, each with 2 PCA coordinates)
print("Shape:", pca_peak.shape)


# In[21]:


#Create a dense grid over composition (Benecell and Storacell)
# Define range based on your actual data range or normalized values
benecell_vals = np.linspace(x_data_train_comp_2[:, 0].min(), x_data_train_comp_2[:, 0].max(), 49)  #12
storacell_vals = np.linspace(x_data_train_comp_2[:, 1].min(), x_data_train_comp_2[:, 1].max(), 17) #27

# Create meshgrid
benecell_grid, storacell_grid = np.meshgrid(benecell_vals, storacell_vals)

# Stack the grid into a (N, 2) array for prediction
composition_grid = np.column_stack((benecell_grid.ravel(), storacell_grid.ravel()))
# Predict PCA coordinates using model_rheo
pca_pred_grid, _ = gpr_12.predict(composition_grid, return_std=True)
from sklearn.metrics import pairwise_distances_argmin_min

# Find index of closest predicted PCA point to target PCA peak
closest_idx, _ = pairwise_distances_argmin_min(pca_peak, pca_pred_grid)

# Retrieve the corresponding composition
best_compositions = composition_grid[closest_idx]  # shape: (5, 2)

# Separate Benecell and Storacell from the scaled result
benecell_scaled = best_compositions[:, 0].reshape(-1, 1)
storacell_scaled = best_compositions[:, 1].reshape(-1, 1)

# Inverse transform each
scalerBC = scalers['Benecell']
scalerSC = scalers['Storacell']
benecell_real = scalerBC.inverse_transform(benecell_scaled).flatten()
storacell_real = scalerSC.inverse_transform(storacell_scaled).flatten()

# Print actual (unscaled) values
for i in range(len(benecell_real)):
    print(f" Composition for PCA Peak {i+1}:")
    print(f"Benecell: {benecell_real[i]:.3f}")
    print(f"Storacell: {storacell_real[i]:.3f}\n")


# In[22]:


# Create a dictionary called 'points_to_plot' that stores labels for each peak
# and their corresponding physical composition coordinates (Benecell, Storacell).

points_to_plot = {
    'GPR composition 1': (benecell_real[0], storacell_real[0]),   # First GPR peak composition
    'GPR composition 2': (benecell_real[1], storacell_real[1]),   # Second GPR peak composition
    'EI composition': (benecell_real[2], storacell_real[2]),      # First EI peak composition
    'EI composition 2': (benecell_real[3], storacell_real[3]),    # Second EI peak composition (newly added)
}


# In[23]:


# === Create a grid in the scaled space (Benecell, Storacell) ===
# Inverse transform to original scale
# This step converts the scaled training data back to its original physical units:
# moisture content (mc_content) and fiber content (fiber_content).
# Inverse transform to original scale
# This step converts the scaled training data back to its original physical units:
# moisture content (mc_content) and fiber content (fiber_content).
mc_content = scalerBC.inverse_transform(x_data_train_comp_2[:, 0].reshape(-1, 1))  # For Benecell feature
fiber_content = scalerSC.inverse_transform(x_data_train_comp_2[:, 1].reshape(-1, 1))  # For Storacell feature


benecell = np.linspace(x_data_train_comp_2[:, 0].min(), 1.1 * x_data_train_comp_2[:, 0].max(), 200)
storacell = np.linspace(x_data_train_comp_2[:, 1].min(), 1.1 * x_data_train_comp_2[:, 1].max(), 200)

# Generate linear spaced points over the range of scaled Benecell and Storacell for prediction grid
benecell_grid, storacell_grid = np.meshgrid(benecell, storacell)
input_grid_scaled = np.column_stack((benecell_grid.ravel(), storacell_grid.ravel()))

# ===  Inverse transform to composition space (MC and Fiber) ===
mc_content_grid = scalerBC.inverse_transform(benecell_grid.reshape(-1, 1)).reshape(benecell_grid.shape)
fiber_content_grid = scalerSC.inverse_transform(storacell_grid.reshape(-1, 1)).reshape(storacell_grid.shape)

# === Predict PCA coordinates from (Benecell, Storacell) ===
pca_pred = gpr_12.predict(input_grid_scaled)  # shape: (n_points, 2)

# === Predict yield stress from predicted PCA coordinates ===
yield_stress_pred = gpr_1.predict(pca_pred)  # shape: (n_points,)


yield_stress_pred_rescaled = scaler_yield_stress.inverse_transform(yield_stress_pred.reshape(-1, 1)).reshape(benecell_grid.shape)

# === Reshape prediction to match grid shape ===
Z = yield_stress_pred_rescaled

# === Plot contour in MC vs. Fiber (composition space) ===
fig, ax = plt.subplots(figsize=(3.5, 3.2))
contour_plot_comp_yield = ax.contourf(mc_content_grid, fiber_content_grid, Z, levels=50, cmap='viridis') #30
ax.xaxis.set_major_locator(MaxNLocator(nbins=6))
ax.yaxis.set_major_locator(MaxNLocator(nbins=6))

# === Plot special peak points on the contour map with custom markers ===
marker_styles = {
        'GPR composition 1': {'marker': '*', 'facecolor': '#8B008B', 'edgecolor': '#8B008B', 'label': 'First Peak'},
        'GPR composition 2': {'marker': '*', 'facecolor': 'none', 'edgecolor': '#8B008B', 'label': 'Second Peak'},
        'EI composition': {'marker': 'd', 'facecolor': '#ff7f00', 'edgecolor': '#ff7f00', 'label': 'EI Peak'},
        'EI composition 2': {'marker': 'd', 'facecolor': 'none', 'edgecolor': '#ff7f00', 'label': 'EI Peak 2'},
    }


for key, (mc_val, fiber_val) in points_to_plot.items():
    style = marker_styles[key]
    ax.plot(mc_val, fiber_val,
            marker=style['marker'],
            markersize=10,
            markerfacecolor=style['facecolor'],
            markeredgecolor=style['edgecolor'],
            label=style['label'])

# === Scatter plot training data points ===
ax.scatter(mc_content, fiber_content, c='#0072B2', s=40, label='Train', marker='o', alpha=0.5)
"""
# === Colorbar ===
cbar = fig.colorbar(contour, ax=ax, pad=0.03)
cbar.set_label('Predicted Yield Stress $\\sigma_y$ [kPa]', fontsize=10)
cbar.ax.tick_params(labelsize=9)
"""
# === Axis labels and ticks formatting ===
ax.set_xlabel('MC [wt.%]', fontsize=10)
ax.set_ylabel('Fiber [wt.%]', fontsize=10)
ax.tick_params(axis='both', labelsize=10)


# ===  Create custom legend with matching marker styles and labels ===

#legend_handles = [
#    Line2D([0], [0], marker='*', linestyle='None', label='First Peak', markerfacecolor='#8B008B', markeredgecolor='#8B008B', markersize=7),
#    Line2D([0], [0], marker='*', linestyle='None', label='Second Peak', markerfacecolor='none', markeredgecolor='#8B008B', markersize=7),
#    Line2D([0], [0], marker='d', linestyle='None', label='EI Peak', markerfacecolor='#ff7f00', markeredgecolor='#ff7f00', markersize=7),
#    Line2D([0], [0], marker='d', linestyle='None', label='EI Peak 2', markerfacecolor='none', markeredgecolor='#ff7f00', markersize=7),
#    Line2D([0], [0], marker='o', linestyle='None', label='Train', markerfacecolor='#0072B2', markeredgecolor='none', markersize=7),
#]
#legend = ax.legend(handles=legend_handles, loc='lower left', fontsize=8.5, frameon=False)

# === Optional: Set legend text color to white (good for dark backgrounds) ===
#for text in legend.get_texts():
#    text.set_color('white')

# === Final layout settings and axis limits ===
ax.set_xlim([1.0 * mc_content.min(), 1.0 * mc_content.max()])
ax.set_ylim([1 * fiber_content.min(), 1 * fiber_content.max()])
ax.set_aspect('auto')  # Could use 'equal' if PCA axes are on the same scale
plt.tight_layout()
#plt.savefig('pca_compo.svg',format='SVG', bbox_inches='tight')
#plt.savefig('pca_compo_without_contour.svg',format='SVG', bbox_inches='tight')
#plt.savefig('pca_compo_updated.png',format='png', dpi=300, bbox_inches='tight')
plt.show()


# In[24]:


from scipy.spatial import ConvexHull
import matplotlib.pyplot as plt

# === Use UNIQUE PCA points (this is the correct latent space) ===
pca_train = df_pca_unique[["pca_1", "pca_2"]].values

fig, ax = plt.subplots(figsize=(3.5, 3.2))

# === Scatter training t-SNE points ===
ax.scatter(
    pca_train[:, 0],
    pca_train[:, 1],
    color='grey',
    s=40,
    alpha=0.6,
    label='Training samples'
)

# === Convex hull ===
hull = ConvexHull(pca_train)

ax.fill(
    pca_train[hull.vertices, 0],
    pca_train[hull.vertices, 1],
    color='grey',
    alpha=0.15,
    edgecolor='none',
    label='Training data hull'
)

# === EI-selected latent points ===
ax.scatter(
    pca_1_at_ei_first_peak,
    pca_2_at_ei_first_peak,
    marker='d',
    s=60,
    facecolor='#ff7f00',
    edgecolor='#ff7f00',
    label='EI optimum'
)

ax.scatter(
    pca_1_at_ei_second_peak,
    pca_2_at_ei_second_peak,
    marker='d',
    s=60,
    facecolor='none',
    edgecolor='#ff7f00',
    label='Second EI optimum'
)

# === Axes ===
ax.set_xlabel('PCA$_1$', fontsize=11)
ax.set_ylabel('PCA$_2$', fontsize=11)
ax.tick_params(axis='both', labelsize=10)

#ax.legend(frameon=False, fontsize=9, loc='upper left')
plt.tight_layout()
#plt.savefig('pca_convex_hull.png',format='png', dpi=300, bbox_inches='tight')
plt.show()


# In[25]:


# Get PCA vectro_components (components)
vectro_components = pca.components_

# LaTeX-style labels for each feature
legend_text = [
    '$\delta_{\mathrm{min}}$', 
    '$G^{\prime}_{\delta_{\mathrm{min}}}$', 
    '$G^{\prime}_{25^{\circ}\mathrm{C}}$', 
    '$G^{\prime \prime}_{25^{\circ}\mathrm{C}}$', 
    '$G^{\prime}_{60^{\circ}\mathrm{C}}$', 
    '$G^{\prime \prime}_{60^{\circ}\mathrm{C}}$', 
    '$G^{\prime}_{\mathrm{min}}$', 
    '$G^{\prime \prime}_{\mathrm{min}}$', 
    '$T_{G^{\prime}_{\mathrm{min}}}$', 
    '$T_{G^{\prime \prime}_{\mathrm{min}}}$', 
    '$T_{\mathrm{gel}}$'
]

# Okabe-Ito colorblind-friendly palette (11 distinct colors)
custom_colors = [
    "#E69F00", "#56B4E9", "#009E73",
    "#F0E442", "#0072B2", "#D55E00",
    "#CC79A7", "#999999", "#000000",
    "#E69F00", "#56B4E9"
]
# Create a 1x2 subplot layout
fig, axes = plt.subplots(1, 2, figsize=(8, 3.2), constrained_layout=True)

# === Subplot 1: PCA Biplot ===
ax1 = axes[0]
ax1.plot(x_data[:, 0], x_data[:, 1], 'o', markersize=10, color='#0072B2', alpha=0.4)

# Scaling factor for arrow length
scaling_factor = 12

# Plot arrows for PCA vector components
for i, (x, y) in enumerate(zip(vectro_components[0, :], vectro_components[1, :])):
    ax1.arrow(0, 0, scaling_factor * x, scaling_factor * y,
              color=custom_colors[i], label=legend_text[i], lw=2,
              head_width=0.1, head_length=0.1, alpha=1)

# Draw axis lines
ax1.axhline(0, color='black', linewidth=0.5)
ax1.axvline(0, color='black', linewidth=0.5)

# Labels, ticks, limits
ax1.set_xlabel('PC$_1$', fontsize=10)
ax1.set_ylabel('PC$_2$', fontsize=10)
ax1.tick_params(axis='both', labelsize=10)
ax1.set_xlim(-5, 6.5)
ax1.set_aspect('equal')
ax1.minorticks_on()

# Legend outside the plot (adjusted for subplot)
legend = ax1.legend(fontsize=9, loc='upper left', ncol=1, bbox_to_anchor=(1.05, 1))
legend.get_frame().set_linewidth(0.0)

# === Subplot 2: Heatmap ===
# Transpose components for DataFrame
vectro_components_df = pd.DataFrame(
    vectro_components.T, 
    columns=[f'$PC_{{{i+1}}}$' for i in range(vectro_components.shape[0])]
)
vectro_components_df.index = legend_text

# Plot heatmap
ax2 = axes[1]
sns.heatmap(
    vectro_components_df, 
    cmap='viridis', 
    annot=True, 
    fmt=".2f", 
    cbar_kws={"label": "Correlation"}, 
    ax=ax2
)

# Axis labels
ax2.set_ylabel("Features")
ax2.set_xlabel("Principal Components")
# === Show the Plot ===
plt.show()
