# Supplementary material for: Nonlinear dimensionality reduction and Bayesian optimization for accelerating design of materials
Source: Sci Rep. 2026 May 9;16:21226. doi: 10.1038/s41598-026-51517-8 (PMC13346991; doi:10.1038/s41598-026-51517-8)
Supplement: Supplementary file 1 — Supplementary Information. [file 41598_2026_51517_MOESM1_ESM.zip › SI_folder_DR_v1/scripts/Untitled Folder/evaluation.py]

import numpy as np
from sklearn.metrics import mean_squared_error, mean_absolute_error, r2_score

def evaluate(true, pred):
    rmse = np.sqrt(mean_squared_error(true, pred))
    mae = mean_absolute_error(true, pred)
    r2 = r2_score(true, pred)
    return rmse, mae, r2
