# Supplementary material for: Nonlinear dimensionality reduction and Bayesian optimization for accelerating design of materials
Source: Sci Rep. 2026 May 9;16:21226. doi: 10.1038/s41598-026-51517-8 (PMC13346991; doi:10.1038/s41598-026-51517-8)
Supplement: Supplementary file 1 — Supplementary Information. [file 41598_2026_51517_MOESM1_ESM.zip › SI_folder_DR_v1/scripts/Untitled Folder/gpr_models.py]

from sklearn.gaussian_process import GaussianProcessRegressor
from sklearn.gaussian_process.kernels import *

def build_forward_gpr():
    kernel = (
        ConstantKernel(1.0, (1e-2, 1e2)) *
        RBF(2.0, (0.5, 10.0)) +
        WhiteKernel(0.1, (0.05, 1.0))
    )
    return GaussianProcessRegressor(
        kernel=kernel,
        normalize_y=False,
        n_restarts_optimizer=40,
        random_state=42
    )


def build_inverse_gpr():
    kernel = (
        ConstantKernel(1.0, (1e-6, 1e6)) *
        Matern(nu=0.5, length_scale=[5], length_scale_bounds=(1e1, 1e2)) +
        WhiteKernel(0.5, (1e0, 1e5))
    )

    return GaussianProcessRegressor(
        kernel=kernel,
        normalize_y=True,
        n_restarts_optimizer=40,
        random_state=42
    )
