# Supplementary material for: Nonlinear dimensionality reduction and Bayesian optimization for accelerating design of materials
Source: Sci Rep. 2026 May 9;16:21226. doi: 10.1038/s41598-026-51517-8 (PMC13346991; doi:10.1038/s41598-026-51517-8)
Supplement: Supplementary file 1 — Supplementary Information. [file 41598_2026_51517_MOESM1_ESM.zip › SI_folder_DR_v1/scripts/Untitled Folder/preprocessing.py]

from sklearn.preprocessing import StandardScaler

def scale_data(df, columns):
    scalers = {}
    df_scaled = df.copy()

    for col in columns:
        sc = StandardScaler()
        df_scaled[col] = sc.fit_transform(df[[col]])
        scalers[col] = sc

    return df_scaled, scalers
