# Supplementary material for: Nonlinear dimensionality reduction and Bayesian optimization for accelerating design of materials
Source: Sci Rep. 2026 May 9;16:21226. doi: 10.1038/s41598-026-51517-8 (PMC13346991; doi:10.1038/s41598-026-51517-8)
Supplement: Supplementary file 1 — Supplementary Information. [file 41598_2026_51517_MOESM1_ESM.zip › SI_folder_DR_v1/scripts/Untitled Folder/tsne_main.py]

from src.data_loader import load_data
from src.preprocessing import scale_data
from src.gpr_models import build_forward_gpr, build_inverse_gpr
from sklearn.manifold import TSNE

def main():

    df = load_data()

    # preprocessing
    df_scaled, scalers = scale_data(df, columns)

    # t-SNE
    tsne = TSNE(perplexity =9, method='barnes_hut', init='pca', n_components = 2,metric='euclidean',  random_state=32)
    latent = tsne.fit_transform(X_rheology)

    # forward GPR
    gpr1 = build_forward_gpr()
    gpr1.fit(latent_train, y_train)

    # inverse GPR
    gpr2 = build_inverse_gpr()
    gpr2.fit(composition, latent)

if __name__ == "__main__":
    main()
