# Supplementary material for: Nonlinear dimensionality reduction and Bayesian optimization for accelerating design of materials
Source: Sci Rep. 2026 May 9;16:21226. doi: 10.1038/s41598-026-51517-8 (PMC13346991; doi:10.1038/s41598-026-51517-8)
Supplement: Supplementary file 1 — Supplementary Information. [file 41598_2026_51517_MOESM1_ESM.zip › SI_folder_DR_v1/scripts/Untitled Folder/umap_main.py]

from src.data_loader import load_data
from src.preprocessing import scale_data
from src.gpr_models import build_forward_gpr, build_inverse_gpr
from sklearn.manifold import TSNE

def main():

    df = load_data()

    # preprocessing
    df_scaled, scalers = scale_data(df, columns)

    # UMAP
    umap = UMAP(n_neighbors=13, min_dist=0.2, n_components=2, metric='euclidean', random_state=2, n_jobs=1, init='pca')
    latent = umap.fit_transform(X_rheology)

    # forward GPR
    gpr1 = build_forward_gpr()
    gpr1.fit(latent_train, y_train)

    # inverse GPR
    gpr2 = build_inverse_gpr()
    gpr2.fit(composition, latent)

if __name__ == "__main__":
    main()
